# Supplementary material for: Differential patterns of cross-reactive antibody response against SARS-CoV-2 spike protein detected for chronically ill and healthy COVID-19 naïve individuals
Source: Sci Rep. 2022 Oct 7;12:16817. doi: 10.1038/s41598-022-20849-6 (PMC9540097; doi:10.1038/s41598-022-20849-6)
Supplement: Supplementary file 2 — Supplementary Table S2. [file 41598_2022_20849_MOESM2_ESM.xlsx]

## Sheet: Table S2
Table S2. Characteristics of 10 most abundant peptides sequenced in study cohort of 538 samples per each of the 15 defined spike glycoprotein epitopes, related to Methods.
Number	Epitope	Motif	Peptide	Peptide sequenced in N.o samples	Sum of peptide abundances in cohort
1	S1.1	NSFxR	NTALTEDNSFQR	375	6384
2	S1.1	NSFxR	MPQNSFPRNPSM	61	4929
3	S1.1	NSFxR	TPTTSFFNSFYR	50	3700
4	S1.1	NSFxR	IDRPPFNSFARA	73	3452
5	S1.1	NSFxR	STYQFQNSFLRT	54	2648
6	S1.1	NSFxR	KQDMLNSFNRWP	86	2210
7	S1.1	NSFxR	GMSLPHNSFERL	225	1847
8	S1.1	NSFxR	EVSSFQNSFTRG	23	1806
9	S1.1	NSFxR	TEESDFHNSFRR	25	1087
10	S1.1	NSFxR	AHPLTGGNSFTR	103	985
11	S1.10	LxxAxxxxxSY	QLEKAYKTTLSY	143	7767
12	S1.10	LxxAxxxxxSY	GLDDASRKSVSY	55	2051
13	S1.10	LxxAxxxxxSY	KLEKAYKTTLSY	104	1630
14	S1.10	LxxAxxxxxSY	DLEKAYKTTLSY	95	1162
15	S1.10	LxxAxxxxxSY	ALQPASLMTLSY	99	705
16	S1.10	LxxAxxxxxSY	VLEKAYKTTLSY	73	628
17	S1.10	LxxAxxxxxSY	GLEKAYKTTLSY	87	529
18	S1.10	LxxAxxxxxSY	GLMHASEHERSY	29	477
19	S1.10	LxxAxxxxxSY	ALEKAYKTTLSY	61	447
20	S1.10	LxxAxxxxxSY	ALPDAPPYGVSY	21	437
21	S1.2	VxxSxxDxxxP	VHSSPIDQNRPL	116	5898
22	S1.2	VxxSxxDxxxP	VSQSPFDGFAPR	57	5205
23	S1.2	VxxSxxDxxxP	LVSHSSLDWHQP	138	2451
24	S1.2	VxxSxxDxxxP	VPWSTNDNFMPH	44	1885
25	S1.2	VxxSxxDxxxP	VVQSNTDKTLPR	63	1755
26	S1.2	VxxSxxDxxxP	VSGSWIDAWRPG	56	1294
27	S1.2	VxxSxxDxxxP	LVHTSNYDRLAP	81	1271
28	S1.2	VxxSxxDxxxP	SVNLSAEDRPKP	57	1140
29	S1.2	VxxSxxDxxxP	VLPSHQDNGLPV	75	798
30	S1.2	VxxSxxDxxxP	HVLPSREDNGIP	27	726
31	S1.3	LxxKxGN	VMPHTLGAKAGN	201	7321
32	S1.3	LxxKxGN	ETLLHTKRGNWE	224	6532
33	S1.3	LxxKxGN	HTELQGKWGNKI	79	3527
34	S1.3	LxxKxGN	NETLIPKLGNRM	104	3188
35	S1.3	LxxKxGN	EYKLYMKPGNMS	54	1827
36	S1.3	LxxKxGN	DETPLKHKLGNK	51	1767
37	S1.3	LxxKxGN	LPVKMGNSWGMN	52	1599
38	S1.3	LxxKxGN	GLMTKWGNAMTT	23	1443
39	S1.3	LxxKxGN	LSLKHGNAYLYP	64	1408
40	S1.3	LxxKxGN	GLDLATKHGNWL	69	1321
41	S1.4	PTKLxxL	HGIPTKLAKLMS	129	8694
42	S1.4	PTKLxxL	SQHQVPTKLFKL	131	8672
43	S1.4	PTKLxxL	AEPMPTKLWRLS	98	7508
44	S1.4	PTKLxxL	QSLPTKLSKLPT	87	7434
45	S1.4	PTKLxxL	VMTPTKLSKLWT	106	6610
46	S1.4	PTKLxxL	MPNHPTKLMKLE	101	6411
47	S1.4	PTKLxxL	LPTPTKLLKLSL	106	6201
48	S1.4	PTKLxxL	VPTKLTKLMPLM	98	5540
49	S1.4	PTKLxxL	QPTKLHKLTLLD	86	5211
50	S1.4	PTKLxxL	LDFQPTKLLKLK	92	4406
51	S1.5	KxxxxDIxT	KTPPMDIVTLMQ	100	14892
52	S1.5	KxxxxDIxT	DLKLTPTDIVTW	110	3829
53	S1.5	KxxxxDIxT	KHNWQDIYTPPY	110	2082
54	S1.5	KxxxxDIxT	KVTSYDIPTSVY	171	1534
55	S1.5	KxxxxDIxT	AKTVPQDITTVF	45	1119
56	S1.5	KxxxxDIxT	YPLKTMKKDIST	47	1041
57	S1.5	KxxxxDIxT	DKAPRTDIYTQV	19	1021
58	S1.5	KxxxxDIxT	GKSRSTDITTVW	26	1012
59	S1.5	KxxxxDIxT	ESKKMPSDITTL	41	977
60	S1.5	KxxxxDIxT	AISKRQPSDIVT	46	925
61	S1.6	NxVExF	NPVERFLPGLLL	287	25352
62	S1.6	NxVExF	NPVERFQHAHQR	208	15974
63	S1.6	NxVExF	NPVELFSNSWNT	190	4410
64	S1.6	NxVExF	SNPVEKFMDGTD	134	4363
65	S1.6	NxVExF	ANPVEEFNKWIA	43	2849
66	S1.6	NxVExF	LRNPVEQFAHGA	40	2337
67	S1.6	NxVExF	NSVEDFMNNMTL	64	1911
68	S1.6	NxVExF	NPVESFTLMLPI	142	1465
69	S1.6	NxVExF	NPVETFYVAGRV	110	1398
70	S1.6	NxVExF	NPVEAFTSATSS	117	1247
71	S1.7	SxxxLHxxxT	ESSPLLHNPWTS	85	14356
72	S1.7	SxxxLHxxxT	QPSPFLLHNSMT	90	7716
73	S1.7	SxxxLHxxxT	TMSWPTLHRSET	53	4099
74	S1.7	SxxxLHxxxT	NGSHPALHAVET	125	3532
75	S1.7	SxxxLHxxxT	TSDAMLHQKYTT	91	3504
76	S1.7	SxxxLHxxxT	SMSTMPLHMPYT	62	3218
77	S1.7	SxxxLHxxxT	LTSGKELHLSTT	50	2712
78	S1.7	SxxxLHxxxT	GSTGLLHNNTTK	60	2606
79	S1.7	SxxxLHxxxT	DTSISGLHPIHT	138	2585
80	S1.7	SxxxLHxxxT	SFGRLHQDITNK	228	1664
81	S1.8	PQTL	EWLWPQTLVTPS	61	3388
82	S1.8	PQTL	VTPKPNPQTLQS	48	2289
83	S1.8	PQTL	ANMMVPQTLQRA	71	2020
84	S1.8	PQTL	QVYAYLNPQTLT	70	1820
85	S1.8	PQTL	FVPQTLNKHTQG	81	1749
86	S1.8	PQTL	TLPPQTLWWNQT	67	1164
87	S1.8	PQTL	WQVETKPQTLFG	81	962
88	S1.8	PQTL	HTIKLPPQTLRE	50	897
89	S1.8	PQTL	VVDYFPQTLYKS	147	879
90	S1.8	PQTL	ELGRMHPPQTLI	51	879
91	S1.9	GTNxS	HTQGTNTSLPYK	172	10449
92	S1.9	GTNxS	DGTNTSLPYQPP	178	8779
93	S1.9	GTNxS	LGTNMSMPPPAR	109	6114
94	S1.9	GTNxS	VQSGTNTSLQRS	86	4054
95	S1.9	GTNxS	GTNMSTSHNAFN	91	3496
96	S1.9	GTNxS	HAGTNTSTLTFP	97	3109
97	S1.9	GTNxS	GTNTSTAINLVT	91	2937
98	S1.9	GTNxS	HGGTNTSRVFPL	78	2754
99	S1.9	GTNxS	GTNTSKMYSLQY	101	2570
100	S1.9	GTNxS	QHSGTNTSSLIV	87	2301
101	S2.1	TxLNR	MNKTDRLTILNR	133	3691
102	S2.1	TxLNR	QPFPFLTYLNRI	92	2994
103	S2.1	TxLNR	KWDSHTHLNRNP	164	2809
104	S2.1	TxLNR	DLATYLNRSTEA	143	2640
105	S2.1	TxLNR	KNYTIMETTLNR	143	2345
106	S2.1	TxLNR	HPTGLNRNLGSP	88	2323
107	S2.1	TxLNR	DGYKYETMLNRA	70	2099
108	S2.1	TxLNR	TDLNRPVTLSER	56	1953
109	S2.1	TxLNR	VPTSLNRELPKN	59	1766
110	S2.1	TxLNR	QNIFQPTNLNRP	61	1552
111	S2.2	IxPxxxKP	TIAPQPEKPTYI	396	81005
112	S2.2	IxPxxxKP	VIIPAYDKPHAR	168	10424
113	S2.2	IxPxxxKP	FGPIPPDTDKPM	156	4480
114	S2.2	IxPxxxKP	ITPQPMKPLRNG	120	3719
115	S2.2	IxPxxxKP	TNIVPAIDKPSR	122	3475
116	S2.2	IxPxxxKP	NGIPIWPQPPKP	155	3359
117	S2.2	IxPxxxKP	MIPPNTSKPAPL	155	3351
118	S2.2	IxPxxxKP	HDIYPIHTKPRL	98	2531
119	S2.2	IxPxxxKP	NIAPSVNKPLNR	82	2306
120	S2.2	IxPxxxKP	IEPSVTKPAKSN	58	2151
121	S2.3	VxPxLxxxE	QHVEPALTVRET	95	7329
122	S2.3	VxPxLxxxE	SFVYPSLSKYET	99	7031
123	S2.3	VxPxLxxxE	RVVHPALNMYEQ	54	5483
124	S2.3	VxPxLxxxE	EAVKPSLAEDEL	55	4837
125	S2.3	VxPxLxxxE	VNVHPHLNFLET	64	3784
126	S2.3	VxPxLxxxE	LPRVTPALTSSE	55	3519
127	S2.3	VxPxLxxxE	TNGVQPALSVRE	46	3206
128	S2.3	VxPxLxxxE	SAVVPSLQTTET	65	3139
129	S2.3	VxPxLxxxE	QRVQPTLTSLES	57	2980
130	S2.3	VxPxLxxxE	EPVFPSLSRHEQ	47	2849
131	S2.4	SLxSxxxA	TWERSLTSLRAA	118	26300
132	S2.4	SLxSxxxA	ESLSSLRSAMVS	126	22618
133	S2.4	SLxSxxxA	ASLSSLQHASLQ	109	15073
134	S2.4	SLxSxxxA	LSLESLRQAGRV	105	14795
135	S2.4	SLxSxxxA	ESLQSLRDATKY	107	11651
136	S2.4	SLxSxxxA	HRHSLESLRVAS	106	10649
137	S2.4	SLxSxxxA	AVSHSLSSLRLA	103	10317
138	S2.4	SLxSxxxA	RSLASLQEAVAN	88	9703
139	S2.4	SLxSxxxA	MDPISLLSQKVA	128	7595
140	S2.4	SLxSxxxA	GSLLSLRDAQVY	109	7303
141	S2.5	ELxxxxKxxxS	DELWETYKGIAS	191	2519
142	S2.5	ELxxxxKxxxS	FELNNMTKPSSS	52	2021
143	S2.5	ELxxxxKxxxS	GELFWVNKEATS	65	1305
144	S2.5	ELxxxxKxxxS	ELSATYKLLHSH	53	1154
145	S2.5	ELxxxxKxxxS	ELEKAYKTTLSQ	84	942
146	S2.5	ELxxxxKxxxS	ELPSSTKPLISP	34	832
147	S2.5	ELxxxxKxxxS	ELEKSYKTTLSY	64	705
148	S2.5	ELxxxxKxxxS	ELGQPSKHMLSW	20	692
149	S2.5	ELxxxxKxxxS	AELSKNFKNKIS	92	680
150	S2.5	ELxxxxKxxxS	TELAFERKPAHS	40	664
