# Supplementary material for: Differential patterns of cross-reactive antibody response against SARS-CoV-2 spike protein detected for chronically ill and healthy COVID-19 naïve individuals
Source: Sci Rep. 2022 Oct 7;12:16817. doi: 10.1038/s41598-022-20849-6 (PMC9540097; doi:10.1038/s41598-022-20849-6)
Supplement: Supplementary file 3 — Supplementary Table S3. [file 41598_2022_20849_MOESM3_ESM.xlsx]

## Sheet: Table S3
Table S3. Potential origin of SARS-CoV-2 S protein cross-reactive antibodies in a naïve cohort, related to Figure 2. 13 500 most abundant peptides corresponding to 15 spike epitopes were aligned to human-associated virus proteins (UniProtKB, accessed: 10.11.2020) that contained at least one predicted S epitope by using standalone BLAST+ blastp programme (see Methods). The table depicts alignments…
S Epitope	S Motif	Pathogen	Isolate	Pathogen Name in Figure 5	Pathogen Protein	Protein Accession	Pathogen Protein Entry Name in Figure 5	Protein Sequence	Aligned Peptide	Identity (%)	E-value
S1.1	NSFxR	Severe acute respiratory syndrome coronavirus 2	SARS2	SARS-CoV-2	Spike glycoprotein	P0DTC2	SPIKE	YTNSFTR	YTNSFTR	100	0.005
		Vaccinia virus	VACCC	VACC	Protein C5	P21039	C5	FYKENGLRNSFLRQ	YY-EN--RNSFLRH	64.286	0.007
		Variola virus	VAR67	VARV	Protein C5	P0DOR2	C5	FYKENGLRNSFLRQ	YY-EN--RNSFLRH	64.286	0.007
		Human cytomegalovirus	HCMVA	CMV	Capsid vertex component 1	P16799	CVC1	DVQHRVRLRVLWYVNSFWR	DVQ---------YPNSFWR	47.368	0.01
		Influenza A virus	I61A1	FLUAV	Hemagglutinin	Q9WCD8	HEMA	AGANSFYRNLIW	ASANSFKRNL-W	75	0.028
S1.2	VxxSxxDxxxP	Human coronavirus HKU1	CVHN2	-	Replicase polyprotein 1ab	P0C6X3	-	DVIFSRADSLSP	DVLTSPEDGLSP	58.333	16
		Human coronavirus OC43	CVHOC	-	Replicase polyprotein 1a	P0C6U7	-	TVHKS--DFQLP	TVHKSAGDF-LP	75	0.08
		Severe acute respiratory syndrome coronavirus 2	SARS2	SARS-CoV-2	Spike glycoprotein	P0DTC2	SPIKE	VLHSTQDLFLP	VVPSKQDLFNP	63.636	2.8
S1.3	LxxKxGN	Human papillomavirus type 28	HPV28	HPV28	Minor capsid protein L2	P50799	VL2	LSSTLTTKYGN	LNSKLTIKYGN	72.727	0.01
		Human enterovirus 70	HE701	-	Genome polyprotein	P32537	-	VLQLKLGN	VLQLKMGN	87.5	0.02
		Human adenovirus A	ADE31	HAdV-A	Fiber protein	P36848	SPIKE	LTLKLGN	LTLKLGN	100	0.039
		Severe acute respiratory syndrome coronavirus	SARS	-	Replicase polyprotein 1ab	P0C6X7	-	LLRKNGN	LLRKDGN	85.714	0.16
		Severe acute respiratory syndrome coronavirus 2	SARS2	SARS-CoV-2	Spike glycoprotein	P0DTC2	SPIKE	LEGKQGN	LEGKHGN	85.714	0.33
S1.4	PTKLxxL	Severe acute respiratory syndrome coronavirus 2	SARS2	SARS-CoV-2	Spike glycoprotein	P0DTC2	SPIKE	CYGVSPTKLNDL	CYSSEPTKLNDL	75	0.000834
S1.5	KxxxxDIxT	Severe acute respiratory syndrome coronavirus 2	SARS2	SARS-CoV-2	Spike glycoprotein	P0DTC2	SPIKE	LKPFERDIST	LKPHERDIPT	80	0.01
		Human coronavirus OC43	CVHOC	OC43	Spike glycoprotein	P36334	SPIKE	NLK----DIGTY	NLKYRFMDIETY	58.333	1.9
		Human coronavirus HKU1	CVHN1	HKU1	Spike glycoprotein	Q5MQD0	SPIKE	NLK----DIGTY	NLKYRFMDIETY	58.333	1.9
		Human herpesvirus 6A	HHV6U	-	Triplex capsid protein 2	P24436	-	HKLSLSDISTL	HKLGKNDISTL	72.727	0.039
		Human herpesvirus 6B	HHV6Z	-	Triplex capsid protein 2	Q9QJ27	-	HKLSLSDISTL	HKLGKNDISTL	72.727	0.039
		Rotavirus A	ROTAD	Rotavirus A	Outer capsid protein VP4	B3SRR9	VP4	KNTLPDIVT	KSTLSDIVT	77.778	0.039
		Vaccinia virus	VACCA	-	DNA-directed RNA polymerase 147 kDa polypeptide	O57204	-	KFSGKDIYT	KFTGIDIYT	77.778	0.039
		Variola virus	VAR67	-	Core protein D3	P0DSQ9	-	TNKFIIYDIYT	TSKFRGYDIYT	72.727	0.028
		Variola virus	VAR67	-	DNA-directed RNA polymerase 147 kDa polypeptide	P0DOO1	-	KFSGKDIYT	KFTGIDIYT	77.778	0.039
S1.6	NxVExF	Vaccinia virus	VACCC	-	Kelch repeat protein C2	P21037	-	VLNDVECF	VLNNVECF	87.5	0.002
		Human papillomavirus type 23	HPV23	-	Replication protein E1	P50761	-	LSLNEVEDFTQE	LTLNTVENFTSE	66.667	0.014
		Severe acute respiratory syndrome coronavirus 2	SARS2	SARS-CoV-2	Spike glycoprotein	P0DTC2	SPIKE	NGVEGFN	NGVEGFN	100	0.014
		Human coronavirus OC43	CVHOC	OC43	Spike glycoprotein	P36334	SPIKE	NMVE-FIQ	NMVEIFLQ	75	0.95
S1.7	SxxxLHxxxT	Severe acute respiratory syndrome coronavirus 2	SARS2	SARS-CoV-2	Spike glycoprotein	P0DTC2	SPIKE	TPCNGVEGF	TP-NPVEGF	77.778	2.8
		Human respiratory syncytial virus B	HRSV1	HRSV-B	Fusion glycoprotein F0	P13843	FUS	RSDELLHNVNT	RSYELLHNVNT	90.909	0.000207
		Human adenovirus C	ADE02	HAdV-C	Fiber protein	P03275	SPIKE	SQVYLHGDKTK	SQTYLHVDTTK	72.727	0.02
		Human herpesvirus 1	HHV11	HHV1	Replication origin-binding protein	P10193	OBP	DSLNILHMLLT	DSNNILHRLMT	72.727	0.028
S1.8	PQTL	Human adenovirus C	ADE02	HAdV-C	Pre-hexon-linking protein IIIa	P03279	CAP3	SPQPQTLLEL	SPQPQTLHQL	80	0.007
		Hepatitis C virus	HCVNZ	HepC virus	Genome polyprotein	Q81258	POLG	VAHVLRLPQTL	VMHVGRLPQTL	81.818	0.01
		Severe acute respiratory syndrome coronavirus 2	SARS2	SARS-CoV-2	Spike glycoprotein	P0DTC2	SPIKE	VRDPQTL	VRDPQTL	100	0.01
		Varicella-zoster virus	VZVD	-	Triplex capsid protein 2	P09291	-	TIPQTLMREIIA	TIPQTL--SIIA	75	0.014
		Rotavirus A	ROT41	Rotavirus A	Inner capsid protein VP2	Q3ZK56	VP2	VIPSPQTL	VIPAPQTL	87.5	0.01
		Epstein-Barr virus	EBVA8	EBV	Epstein-Barr nuclear antigen 4	Q1HVG4	EBNA4	ESLKNIPQTLPY	DSL---PQTLPY	66.667	0.02
		Human cytomegalovirus	HCMV	CMV	Tegument protein	P07387	TEGU	PQTLYM	PQTLYM	100	0.02
S1.9	GTNxS	Human rhinovirus 16	HRV16	HRV-16	Genome polyprotein	Q82122	POLG	AWQSGTNAS	AWQSGTNTS	88.889	0.001
		Human rhinovirus 2	HRV2	HRV-2	Genome polyprotein	P04936	POLG	AWQSGTNAS	AWQSGTNTS	88.889	0.001
		Severe acute respiratory syndrome coronavirus 2	SARS2	SARS-CoV-2	Spike glycoprotein	P0DTC2	SPIKE	GTNTSN--QVA	GTNTSNKHQVA	81.818	0.014
		Varicella-zoster virus	VZVD	-	Envelope glycoprotein I	P09258	-	GTNYSGT	GTNYSGT	100	0.028
		Hepatitis B virus	HBVA1	HepB virus	Large envelope protein	P31873	HBSAG	GMGTNLSV	GMGTNVSV	87.5	0.039
		Human immunodeficiency virus type 1 group M	HV1Z2	-	Envelope glycoprotein gp160	P12487	-	GTNNSSNE	GTNSSSNE	87.5	0.039
		Severe acute respiratory syndrome coronavirus	SARS	SARS-CoV	Spike glycoprotein	P59594	SPIKE	ITP-GTNAS	ITPIGTNAS	88.889	0.11
S1.10	LxxAxxxxxSY	Severe acute respiratory syndrome coronavirus	SARS	SARS-CoV	Spike glycoprotein	P59594	SPIKE	CLIGAEHVDTSY	CLLQADQASTSY	50	5.6
		Severe acute respiratory syndrome coronavirus 2	SARS2	SARS-CoV-2	Spike glycoprotein	P0DTC2	SPIKE	LIGAEHVNNSY	LIGAPYLNASY	63.636	2.8
S2.1	TxLNR	Human adenovirus A	ADE12	HAdV-A	Packaging protein 1	P12540	PKG1	MHPTQLNRFIN	MYPTQLNR-IN	81.818	0.000837
		Mumps virus	MUMPM	Mumps virus	RNA-directed RNA polymerase L	P30929	L	TALNRARTL	TVLNRARTL	88.889	0.003
		Hepatitis C virus	HCV6A	HepC virus	Genome polyprotein	Q5I2N3	POLG	YSPTELNR	YSTTELNR	87.5	0.028
		Severe acute respiratory syndrome coronavirus	SARS	SARS-CoV	Spike glycoprotein	P59594	SPIKE	TQLNRAL	TQLNRAM	85.714	0.16
		Severe acute respiratory syndrome coronavirus 2	SARS2	SARS-CoV-2	Spike glycoprotein	P0DTC2	SPIKE	TQLNRAL	TQLNRAM	85.714	0.16
S2.2	IxPxxxKP	Severe acute respiratory syndrome coronavirus	SARS	SARS-CoV	Spike glycoprotein	P59594	SPIKE	QILPDPLKPTKR	QIFPDLLKPTQR	75	0.003
		Epstein-Barr virus	EBVA8	EBV	Replication and transcription activator	Q1HVG0	RTA	IFPHPSKP	IFPNPSKP	87.5	0.007
		Human immunodeficiency virus type 1 group M	HV112	-	Virion infectivity factor	P69722	-	LITPKKTKPPL	LITPMNKKPPL	72.727	0.007
		Severe acute respiratory syndrome coronavirus 2	SARS2	SARS-CoV-2	Spike glycoprotein	P0DTC2	SPIKE	ILPDPSKPS	ILPDSAKPS	77.778	0.028
S2.3	VxPxLxxxE	Human papillomavirus type 32	HPV32	HPV32	Minor capsid protein L2	P36757	VL2	INVGPDLSPPES	INVGPGLSPLES	83.333	0.000416
		Human papillomavirus type 11	HPV11	HPV11	Regulatory protein E2	P04015	VE2	VVPPLTVSETK	VVPPLSITETK	72.727	0.000591
		Hepatitis C virus	HCVED	HepC virus	Genome polyprotein	O39929	POLG	VKPRLLTTEEA	VNPRLMTTEIA	72.727	0.01
		Human adenovirus C	ADE02	HAdV-C	Core-capsid bridging protein	P03267	CORE5	VLPTLAPSE	VHPTLAPSE	88.889	0.02
		Human papillomavirus type 6a	HPV6A	HPV6a	Regulatory protein E2	Q84294	VE2	VVPPLKVSEAK	VVPPLSITETK	63.636	0.039
		Human coronavirus OC43	CVHOC	OC43	Spike glycoprotein	P36334	SPIKE	VLPPLL-SE	VVPPLLPSE	77.778	1.4
		Severe acute respiratory syndrome coronavirus	SARS	-	Replicase polyprotein 1a	P0C6U8	-	HVVGPNLNAGE	HIVTPALRAGE	63.636	2.8
		Severe acute respiratory syndrome coronavirus 2	SARS2	SARS-CoV-2	Spike glycoprotein	P0DTC2	SPIKE	VLPPLLTDE	VWPPLMRDE	66.667	1.9
S2.4	SLxSxxxA	Severe acute respiratory syndrome coronavirus 2	SARS2	SARS-CoV-2	Spike glycoprotein	P0DTC2	SPIKE	SLSSTASALGK	SLSSTSTALSK	72.727	0.028
		Severe acute respiratory syndrome coronavirus	SARS	-	Replicase polyprotein 1a	P0C6U8	-	SLDSYP-AL	SLDSFPMAL	77.778	0.95
		Human papillomavirus type 17	HPV17	HPV17	Minor capsid protein L2	P36751	VL2	ESLSSLRRAL	ESLSSLRSAM	80	0.014
		Influenza A virus	I33A0	FLUAV	Hemagglutinin	P03454	HEMA	SLYSNGNAY	SLYSSGHAY	77.778	0.02
		Human coronavirus OC43	CVHOC	OC43	Spike glycoprotein	P36334	SPIKE	SLMSFIQA	SLMSIKQA	75	0.33
S2.5	ELxxxxKxxxS	Human papillomavirus type 16	HPV16	-	Replication protein E1	P03114	-	SELVRPFKSNKS	SELVKPTKSNSS	75	0.028
		Human coronavirus HKU1	CVHN1	HKU1	Spike glycoprotein	Q5MQD0	SPIKE	ELSHWFKNQTS	ELSKNFKNKIS	63.636	11
		Human coronavirus OC43	CVHOC	OC43	Spike glycoprotein	P36334	SPIKE	ELDQWFKNQTS	ELDAHFKTQKS	63.636	2.8
		Severe acute respiratory syndrome coronavirus	SARS	SARS-CoV	Spike glycoprotein	P59594	SPIKE	ELDKYFKNHTSP	ELNKEFKKLPSP	58.333	5.6
		Severe acute respiratory syndrome coronavirus 2	SARS2	SARS-CoV-2	Spike glycoprotein	P0DTC2	SPIKE	ELDKYFKNHTSP	ELNKEFKKLPSP	58.333	5.6
