# Supplementary material for: Differential patterns of cross-reactive antibody response against SARS-CoV-2 spike protein detected for chronically ill and healthy COVID-19 naïve individuals
Source: Sci Rep. 2022 Oct 7;12:16817. doi: 10.1038/s41598-022-20849-6 (PMC9540097; doi:10.1038/s41598-022-20849-6)
Supplement: Supplementary file 5 — Supplementary Table S5. [file 41598_2022_20849_MOESM5_ESM.xlsx]

## Sheet: Jaago et al_Table S5
Epitope No.	IEDB EpitopeID	IEBD: Neutralizing epitope description from B cell assays
S1.7	1346826	W353, N354, R355, K356, R357, S359, N360, N394, Y396, P426, D428, K462, P463, F464, E465, R466, I468, E516, L518, H519, A520, T523
S1.7	1391791	W353, R355, R357, Y396, P426, D427, D428, F429, K462, P463, F464, R466, S514, E516, L518, H519, A520, P521
S1.7	1957840	W353, R355, T393, N394, Y396, P426, D427, D428, F429, T430, K462, P463, F464, S514, F515, E516, L518, H519, A520, P521
S1.8	1347909	Y144, L242, A243, L244, R246, A570
S1.6	1310238	K417, Y453, L455, F456, E484, G485, F486, N487, C488, Y489, Q493
S1.6	1311114	L455, Y473, A475, G476, S477, E484, G485, F486, N487, C488, Y489
S1.6	1311300	A: R403, K417, Y421, Y449, Y453, L455, F456, R457, Y473, A475, E484, G485, F486, N487, C488, Y489, Q493, S494, Y495, G496, Q498, N501, Y505; B: K378, R403, D405, R408, Q409, G413, Q414, T415, G416, K417, Y421, Y449, Y453, L455, F456, R457, Y473, A475, E484, G485, F486, N487, Y489, Q493, S494, G496, Q498, N501, V503, Y505; C: R403, K417, Y421, Y449, L452, Y453, R454, Q493, S494, Y495, G496, Q498, …
S1.6	1336258	K417, Y453, L455, F456, E484, G485, F486, N487, C488, Y489, Q493
S1.6	1338215	Y351, Y449, L455, T470, N481, G482, V483, E484, G485, F486, C488, Y489, F490, L492, Q493, S494
S1.6	1338772	F338, F342, A363, D364, Y365, S366, V367, L368, Y369, N370, S371, F374, T376, F377, K378, C379, Y380, S383, P384, T385, L387, N388, R403, K417, Y449, Y453, L455, I472, V483, E484, G485, F486, C488, Y489, F490, Q493, S494, Y495, G496, N501, G502, Y505
S1.6	1338779	G446, G447, Y449, F456, T470, V483, E484, G485, F486, C488, Y489, F490, P491, L492, Q493, S494, Q498
S1.6	1346808	Y351, G446, Y449, N450, L452, F456, T470, T478, P479, C480, N481, G482, V483, E484, G485, F486, N487, C488, Y489, F490, P491, L492, Q493, S494
S1.6	1346817	L455, K458, Y473, A475, G476, S477, T478, G485, F486, N487, C488, Y489, Q493
S1.6	1346824	R403, K417, Y453, L455, F456, E484, G485, F486, N487, C488, Y489, Q493, N501, G502, Y505
S1.6	1347689	R403, K417, Y449, L452, Y453, L455, F456, E484, G485, F486, C488, Y489, F490, L492, Q493, Y505
S1.6	1397484	Y449, L455, F456, A475, S477, V483, E484, G485, F486, N487, C488, Y489, F490, Q493, S494, Q498
S1.6	1397518	F456, Y473, A475, G476, S477, T478, V483, E484, G485, F486, N487, C488, Y489
S1.6	1539320	K417, L455, F456, Y473, Q474, A475, G476, S477, T478, C480, E484, G485, F486, C488, Y489, Q493
S1.6	1556269	Y351, K444, G446, Y449, N450, L452, T470, V483, E484, G485, F486, N487, C488, Y489, F490, L492, Q493, S494, Q498
S1.6	1594755	L455, Y473, A475, G476, S477, T478, E484, G485, F486, N487, C488, Y489, Q493
S1.6	1711622	K417, Y421, L455, F456, R457, K458, Y473, Q474, A475, G476, T478, P479, C480, V483, E484, G485, F486, N487, C488, Y489, F490, Q493
S1.6	1711631	Y351, A352, W353, N360, L368, A419, V433, Y449, N450, D467, C480, E484, C488, F490, S494, R509
S1.6	1860901	K417, Y449, L452, L455, F456, E484, G485, F486, N487, C488, Y489, F490, L492, Q493, S494, G496, Q498, N501, G502, Y505
S1.6	1862955	Y351, Y449, L455, T470, N481, G482, V483, E484, G485, F486, C488, Y489, F490, L492, Q493, S494
S1.6	1864080	K417, Y453, L455, F456, E484, G485, F486, N487, C488, Y489, Q493
S1.6	1945258	L455, A475, G476, S477, T478, E484, G485, F486, N487, C488, Y489, Q493
S1.6	1957829	K417, Y421, Y449, L452, L455, F456, A475, G476, T478, E484, G485, F486, N487, C488, Y489, F490, L492, Q493, S494, G496, Q498, N501, G502, Y505
S1.6	1957830	L455, F456, Q474, A475, G476, S477, T478, P479, E484, G485, F486, N487, C488, Y489, Q493
S1.6	1957835	R403, Y449, Y453, L455, F456, I472, V483, E484, G485, F486, C488, Y489, F490, Q493, S494, Y495, G496, Y505
S1.6	1957836	R403, Y449, Y453, L455, F456, I472, V483, E484, G485, F486, C488, Y489, F490, Q493, S494, Y495, Y505
S1.6	1957838	V350, Y351, A352, W353, N354, R355, K356, R357, I358, S359, N360, I402, E484, E406, K417, Y421, Y453, L455, F456, Y473, A475, G476, S477, T478, E484, G485, F486, N487, C488, Y489, F490, L492, Q493, Q498
S1.6	1957842	Y351,Y449, N450, L452, L455, F456, R457, T470, I472, N481, G482, V483, E484, G485, F486, N487, C488, Y489, F490, L492, Q493, S494, Y495, G496,
S1.6	2000943	R403, K417, Y453, L455, F456, E484, G485, F486, N487, C488, Y489, Q493, N501, G502, Y505
S1.6	2000945	Y351, Y449, L455, T470, N481, G482, V483, E484, G485, F486, C488, Y489, F490, L492, Q493, S494
S1.6	2060662	L455, A475, G476, S477, T478, E484, G485, F486, N487, C488, Y489, Q493
S1.6	2060928	K417, L455, F456, Y473, Q474, A475, G476, S477, T478, G485, F486, N487, C488, Y489, Q493
S1.3	1338208	C136, N137, D138, P139, F140, L141, G142, V143, Y144, V171, S172, Q173, P174, F175, L176, M177, D178, L179, L242, A243, L244, H245, R246, S247, Y248, L249, T250, P251, G252, D253, S254, S255, S256, G257, W258, T259, A260, G261, A262, A263, A264
S1.3	1864087	N99, R102, G103, W104, I119, N121, Y170, S172, Q173, P174, F175, L176, M177, D178, E180, K182, N188, R190, F192, H207, E224, L226
S1.4	1074327	Y369, N370, A372, F374, T376, F377, K378, Y380, V382, P384, T385, K386, D389, L390, F392, D428, F429, T430, F515, L517, H519
S1.5	1597877	R346, A348, A352, W353, N354, R355, R357, Y396, R457, K462, F464, E465, R466, D467, I468, S469, T470, E471
S1.5	1642889	W353, N354, R355, R357, Y449, N450, L452, R457, P463, F464, E465, R466, D467, I468, S469, T470, I472, G482, E484, F490, L492
S1.5	1711631	Y351, A352, W353, N360, L368, A419, V433, Y449, N450, D467, C480, E484, C488, F490, S494, R509
S1.5	1860781	R355, R457, S459, K462, P463, F464, E465, R466, D467, I468, S469, E471, Q474, P479, C480, N481, G482, L518
S1.5	1860784	W353, R355, Y396, R457, K462, P463, F464, E465, R466, D467, I468, E516, L518
S1.3	1392002	S71, K97, S98, T124, Y145, H146, K147, K150, S151, W152, E180, G181, K182, Q183, N185, V213, H245, S247, Y248, L249, T259, A260, A262
S1.5	1346826	W353, N354, R355, K356, R357, S359, N360, N394, Y396, P426, D428, K462, P463, F464, E465, R466, I468, E516, L518, H519, A520, T523
S1.5	1711677	N354, R355, R357, D428, L461, K462, P463, F464, E465, R466
S1.5	2000939	R346, Y351, R355, R357, N450, L452, E465, R466, I468, S469, T470, E471, G482, E484, F490, L492, Q493, S494
S1.5	1334436	L455, T470, E471, N481, G482, V483, E484, G485, F486, Y489, F490, L492, Q493
S1.5	1338781	K417, L455, F456, T470, E471, I472
S1.5	1338783	K444, V445, G446, L452, L455, F456, T470, E471, I472, S494
S1.5	1338786	L455, F456, T470, E471, I472
S1.5	1338788	T470, E471, I472
S1.5	1338789	T470, E471, I472, N501
S1.5	1346810	Y449, L452, T470, E471, I472, N481, G482, V483, E484, G485, F486, F490, L492, Q493, S494
S1.5	1397235	A: Y449, F456, T470, E471, N481, G482, V483, E484, G485, F486, N487, Y489, F490, L492, Q493; B: Y369, S375, T376, F377, K378, R408, V503, Y508
S1.5	1852151	E340, A344, T345, R346, F347, A348, S349, Y351, A352, N354, K356, K444, Y449, N450, L452, I468, T470, E471, I472, G482, F490, L492, Q493, S494
S1.6	1075135	R346, K444, G446, G447, N448, Y449, N450, L452, V483, E484, G485, F490, S494
S1.6	1087140	G446, Y449, E484, G485, F486, Y489, F490, L492, Q493, S494, G496, Q498, N501, Y505
S1.6	1181325	Y449, Y453, L455, F456, E484, G485, F486, Y489, F490, L492, Q493, S494
S1.6	1310989	R346, F347, S349, Y351, K444, G446, G447, N448, Y449, N450, Y451, L452, T470, E484, F490, L492, Q493, S494
S1.6	1311119	A: G446, Y449, L452, L455, F456, E484, G485, F486, Y489, F490, L492, Q493, S494, G496; B: F342, N343, L368, S371, A372, S373, W436, N440, L441
S1.6	1311243	G446, Y449, N481, G482, V483, E484, G485, F486, F490, S494
S1.6	1311244	K444, G446, Y449, N450, L452, N481, G482, V483, E484, G485, F490
S1.6	1314085	E484, F490
S1.6	1314103	B: Y449, L452, L455, A475, E484, G485, F486, Y489, F490, L492, Q493, S494; C: G404, D405, E406, V407, R408, Q414, T415, V503, G504, Y505, Y508
S1.6	1314104	B: Y449, L455, F456, V483, E484, G485, F486, N487, Y489, F490, Q493, S494; C: G339, F342, N343, V367, S371, A372, S373, F374
S1.6	1334436	L455, T470, E471, N481, G482, V483, E484, G485, F486, Y489, F490, L492, Q493
S1.6	1334439	R346, K444, G446, G447, N448, Y449, N450, L452, V483, E484, G485, F490, S494
S1.6	1334441	V445, G446, Y449, F456, T478, N481, V483, E484, G485, F486, N487, Y489, F490, L492, Q493, S494, Q498, T500
S1.6	1334662	F456, A475, E484, F486, Y489
S1.6	1334665	S349, G446, G447, N448, Y449, N450, L452, E484, F490, G496
S1.6	1334669	E484
S1.6	1334670	E484, N501, R683
S1.6	1334672	E484, Q493, R683
S1.6	1334673	E484, R683
S1.6	1334676	K417, E484, N501, R683
S1.6	1334677	K417, E484, R683
S1.6	1334684	E484, F490, Q493
S1.6	1334685	E484, Q493
S1.6	1335409	R403, G416, K417, D420, Y421, Y453, L455, F456, R457, N460, Y473, A475, G476, E484, G485, F486, N487, Y489, F490, Q493, Y505
S1.6	1335410	R403, K417, D420, Y421, Y453, L455, F456, K458, N460, Y473, A475, G476, S477, E484, G485, F486, N487, Y489, F490, Q493, Y505
S1.6	1335914	E484
S1.6	1335943	R403, K417, Y449, N450, L452, Y453, L455, F456, E484, G485, F486, Y489, F490, L492, Q493, S494, Y495, Y505
S1.6	1336251	E484
S1.6	1338777	Y351, K444, V445, G446, G447, N448, Y449, N450, L452, T470, E484, F490, L492, Q493, S494, Q498
S1.6	1338978	K147, E484, N501
S1.6	1346693	E484, G485,
S1.6	1346694	E484, G485, F486
S1.6	1346703	V483, E484, G485, F486
S1.6	1346810	Y449, L452, T470, E471, I472, N481, G482, V483, E484, G485, F486, F490, L492, Q493, S494
S1.6	1346811	D80, D215, K417, E484, N501, D614, A701
S1.6	1346812	E484, D614, V1176
S1.6	1346813	K417, E484, N501
S1.6	1346814	L18, T20, P26, D138, R190, K417, E484, N501, D614, H655, T1027, V1176
S1.6	1346815	L452, L455, F456, I472, N481, G482, V483, E484, G485, F486, Y489, F490
S1.6	1346827	Y449, L455, F456, V483, E484, G485, F486, Y489, F490, L492, Q493, S494
S1.6	1346830	A: F342, N343, L368, S371, A372, S373, F374, W436, L441; B: K444, G446, Y449, L452, L455, F456, E484, G485, F486, Y489, F490, L492, Q493, S494
S1.6	1347685	G446, N448, Y449, L452, E484, G485, F486, N487, Y489, F490, L492, Q493, S494
S1.6	1347693	V483, E484, F486, Y489
S1.6	1347695	Y421, F456, R457, Y473, A475, G476, S477, E484, G485, F486, N487, Y489, Q493
S1.6	1347901	K417, E484
S1.6	1347905	L18, Y144, L242, A243, L244, R246, E484, N501, A701, T716
S1.6	1347906	L242, A243, L244, E484
S1.6	1391788	G446, Y449, L452, T478, V483, E484, G485, F486, N487, Y489, F490, L492, Q493, S494, G496, Q498
S1.6	1391796	Y449, L455, F456, V483, E484, G485, F486, Y489, F490, Q493, S494
S1.6	1391999	K417, E484, N501
S1.6	1392552	R346, Y351, K444, Y449, N450, L452, T470, I472, N481, G482, V483, E484, F490, L492, S494
S1.6	1392588	B: A372, S375, T376, R408, V503, G504, Y508; C: Y351, Y449, L452, T470, I472, Y473, G482, V483, E484, G485, F486, Y489, F490, L492, Q493, S494
S1.6	1392589	B: Y449, L452, L455, F456, A475, G482, E484, G485, F486, Y489, F490, L492, Q493, S494; C: S375, T376, K378, R408, Q409, Q414, K417, V503, G504, Y505, Q506, Y508
S1.6	1393655	E484, N501
S1.6	1393657	K417, E484, N501
S1.6	1397232	D405, K417, L455, F456, A475, G476, S477, E484, G485, F486, N487, Y489
S1.6	1397235	A: Y449, F456, T470, E471, N481, G482, V483, E484, G485, F486, N487, Y489, F490, L492, Q493; B: Y369, S375, T376, F377, K378, R408, V503, Y508
S1.6	1397523	R346, K444, Y449, N450, L452, I472, N481, G482, V483, E484, F490, L492
S1.6	1397524	R403, D405, T415, G416, K417, D420, Y421, L455, F456, R457, K458, N460, Y473, A475, G476, S477, E484, F486, N487, Y489, F490, Q493, S494, G496, Q498, N501, G502, Y505
S1.6	1397529	E484
S1.6	1539322	L455, F456, A475, G476, S477, T478, E484, F486, N487, Y489
S1.6	1539325	E340, V341, N343, T345, R346, F347, A348, Y351, N354, K356, L441, Y449, N450, R466, I468, T470, N481, G482, V483, E484, F490
S1.6	1594752	I472, E484, F486, N487, Y489, F490
S1.6	1594753	K417, L455, F456, Y473, I472, A475, E484, F486, N487, Y489, Q493
S1.6	1594758	Y351, Y449, L452, F456, T470, G482, E484, G485, F486, Y489, F490, L492, S494
S1.6	1594761	Y449, F456, I472, Y473, N481, V483, E484, G485, F486, F490
S1.6	1594762	Y449, N450, L452, E484, F490, S494
S1.6	1594766	E484
S1.6	1594768	F140, E484
S1.6	1596867	E484, S494, N501
S1.6	1597645	A: K417, K444, Y449, N450, L452, L455, V483, E484, G485, F486, N487, Y489, F490, Q493, S494, Y495, Q498; B: N343, N370, S371, A372, S373, W436
S1.6	1597646	B: V445, G446, G447, Y449, N450, L452, Y453, L455, F456, G482, V483, E484, G485, F486, Y489, F490, Q493, S494, G496, Q498; E: A372, S373, N440, L441
S1.6	1597878	T345, R346, F347, S349, Y351, K444, V445, G446, Y449, N450, Y451, L452, I468, T470, N481, G482, V483, E484, F490, L492
S1.6	1642858	K417, E484, N487, N501
S1.6	1642862	L452, E484
S1.6	1642865	R346, N450, L452, E484, F490
S1.6	1642869	E484, F486
S1.6	1642870	E484, N501
S1.6	1642873	K417, E484
S1.6	1642874	K417, E484, F486
S1.6	1642876	K417, N439, Y453, E484
S1.6	1642878	K417, Y453, S477, E484, F486
S1.6	1642880	N439, E484, N501
S1.6	1642883	N439, Y453, E484
S1.6	1642884	N439, Y453, T478, E484, N501
S1.6	1642889	W353, N354, R355, R357, Y449, N450, L452, R457, P463, F464, E465, R466, D467, I468, S469, T470, I472, G482, E484, F490, L492
S1.6	1852425	L455, F456, A475, G476, S477, T478, P479, E484, G485, F486, N487, Y489, Q493
S1.6	1860777	E484, G485
S1.6	1860778	K417, Y453, L455, F456, Y473, A475, T478, E484, G485, F486, N487, Y489, Q493
S1.6	1860779	K444, G446, Y449, N450, L452, V483, E484, G485, F486, Y489, F490, L492, Q493, S494, Y495, G496, Q498, Y505
S1.6	1862807	R403, T415, G416, D420, Y421, L455, F456, R457, K458, N460, Y473, Q474, A475, G476, S477, E484, F486, N487, Y489, F490, L492, Q493, N501, G502, Y505
S1.6	1864082	L455, K458, A475, G476, S477, T478, V483, E484, F486, N487, Q493
S1.6	1864083	L455, K458, Y473, A475, G476, S477, T478, V483, E484, G485, F486, N487, Q493
S1.6	1870743	F456, A475, G476, S477, T478, E484, G485, F486, N487, Y489
S1.6	1870744	E484, F490
S1.6	1870745	E484, Q493
S1.6	1870752	L452, E484
S1.6	1870753	L452, E484, F490
S1.6	1945259	R346, N439, N440, L441, S443, K444, V445, G446, Y449, N450, L452, E484, F490, Q493, S494, P499
S1.6	1957834	R403, K417, G446, Y449, N450, L452, Y453, L455, F456, V483, E484, G485, F486, Y489, F490, L492, Q493, S494, Y495, Y505
S1.6	1957837	T345, R346, N439, N440, L441, S443, K444, V445, G446,G447, Y449, N450, L452, E484, F490, L492, Q493, S494, P499
S1.6	1957839	V445, G446, G447, Y449, L452, Y453, L455, F456, E484, Y489, F490, L492, Q493, S494, Y495, G496, Q498, T500, N501, Y505
S1.6	2000934	F456, Q474, A475, G476, S477, T478, E484, G485, F486, N487, Y489, Q493
S1.6	2000935	L452, L455, F456, I472, N481, G482, V483, E484, G485, F486, Y489, F490
S1.6	2000939	R346, Y351, R355, R357, N450, L452, E465, R466, I468, S469, T470, E471, G482, E484, F490, L492, Q493, S494
S1.6	2000946	Y449, L455, F456, V483, E484, G485, F486, Y489, F490, L492, Q493, S494
S1.6	2060663	R346, N439, N440, L441, S443, K444, V445, G446, Y449, N450, L452, E484, F490, Q493, S494, P499
S1.6	2060704	K417, L455, F456, Y473, A475, S477, T478, E484, G485, F486, N487, Y489, F490, L492, Q493
S1.7	997006	Y369, N370, S371, A372, F374, F377, K378, C379, Y380, G381, V382, S383, P384, T385, K386, L390, F429, T430, F515, E516, L517
S1.7	1087186	Y369, N370, S375, T376, F377, K378, C379, Y380, G381, V382, S383, P384, T385, K386, L390, F392, D428, T430, E516, L517
S1.7	1087820	D428, F429, E516
S1.7	1125016	F374, S375, T376, F377, C379, F392, D427, E516
S1.7	1335917	F377, E516
S1.7	1335920	F377, Y508, E516
S1.7	1335954	V341, F377, N501, V503, Y508, E516
S1.7	1860784	W353, R355, Y396, R457, K462, P463, F464, E465, R466, D467, I468, E516, L518
S1.7	1864086	N439, N440, L441, D442, S443, K444, V445, G446, G447, N448, Y449, N450, Y451, L452, Y453, R454, L455, F456, R457, K458, P499, T500, N501, G502, V503, G504, Y505, Q506, P507, Y508, R509, V510, V511, V512, L513, S514, F515, E516, L517, L518
S1.7	1864092	Y369, N370, S371, A372, F374, F377, K378, C379, Y380, G381, V382, S383, P384, T385, K386, L390, F429, T430, F515, E516, L517
S1.3	2003331	N99, R102, V126, Y170, S172, Q173, P174, F175, L176, M177, R190, L226, V227
S1.5	1075136	R403, Q409, T415, G416, K417, D420, Y421, L455, F456, R457, K458, S459, N460, Y473, Q474, A475, G476, S477, F486, N487, Y489, F490, Q493,Y495, G496, Q498, N501, G502, Y505
S1.5	1083498	R403, D405, E406, R408, Q409, T415, G416, K417, D420, Y421, L455, F456, R457, K458, N460, Y473, Q474, A475, G476, S477, F486, N487, Y489, Q493, Y495, G502, Y505
S1.5	1087266	R403, D405, R408, T415, G416, K417, D420, Y421, Y453, L455, F456, R457, K458, S459, N460, Y473, Q474, A475, G476, S477, F486, N487, Y489, Q493, S494, Y495, G496, Q498, T500, N501, G502, Y505
S1.5	1087267	R403, D405, T415, G416, K417, D420, Y421, Y453, L455, F456, R457, K458, N460, Y473, A475, G476, S477, F486, N487, Y489, Y495, N501, Y505
S1.5	1181325	Y449, Y453, L455, F456, E484, G485, F486, Y489, F490, L492, Q493, S494
S1.5	1310238	K417, Y453, L455, F456, E484, G485, F486, N487, C488, Y489, Q493
S1.5	1310988	G446, Y449, Y453, L455, F456, A475, G476, S477, T478, G485, F486, N487, Y489, Q493, Y495, Q498, N501, Y505
S1.5	1311119	A: G446, Y449, L452, L455, F456, E484, G485, F486, Y489, F490, L492, Q493, S494, G496; B: F342, N343, L368, S371, A372, S373, W436, N440, L441
S1.5	1311246	R403, D405, T415, G416, K417, D420, Y421, Y453, L455, F456, R457, K458, N460, Y473, Q474, A475, G476, S477, T478, F486, N487, Y489, Q493, N501, Y505
S1.5	1311247	R403, T415, G416, K417, D420, Y421, Y453, L455, F456, R457, K458, N460, Y473, A475, G476, S477, F486, N487, Y489, Q493, S494, Y495, G496, Q498, T500, N501, G502, V503, Y505
S1.5	1311249	R403, V445, G446, Y449, Y453, L455, F456, N487, Y489, Q493, Y495, G496, Q498, P499, T500, N501, G502, Y505
S1.5	1311250	T415, G416, K417, D420, Y421, Y453, L455, F456, R457, K458, S459, N460, Y473, Q474, A475, G476, S477, F486, N487, Y489, Q493, S494, Y495, G496, Q498, T500, N501, G502, Y505
S1.5	1311300	A: R403, K417, Y421, Y449, Y453, L455, F456, R457, Y473, A475, E484, G485, F486, N487, C488, Y489, Q493, S494, Y495, G496, Q498, N501, Y505; B: K378, R403, D405, R408, Q409, G413, Q414, T415, G416, K417, Y421, Y449, Y453, L455, F456, R457, Y473, A475, E484, G485, F486, N487, Y489, Q493, S494, G496, Q498, N501, V503, Y505; C: R403, K417, Y421, Y449, L452, Y453, R454, Q493, S494, Y495, G496, Q498, …
S1.5	1314104	B: Y449, L455, F456, V483, E484, G485, F486, N487, Y489, F490, Q493, S494; C: G339, F342, N343, V367, S371, A372, S373, F374
S1.5	1334440	R403, T415, G416, K417, D420, Y421, Y453, L455, F456, R457, K458, S459, N460, Y473, Q474, A475, G476, S477, F486, N487, Y489, Q493, G502, Y505
S1.5	1334441	V445, G446, Y449, F456, T478, N481, V483, E484, G485, F486, N487, Y489, F490, L492, Q493, S494, Q498, T500
S1.5	1334662	F456, A475, E484, F486, Y489
S1.5	1335408	R403, D405, T415, G416, K417, D420, Y421, Y453, L455, F456, R457, K458, N460, Y473, A475, G476, F486, N487, Y489, Q493, S494, Y495, G496, Q498, T500, N501, G502, G504, Y505
S1.5	1335409	R403, G416, K417, D420, Y421, Y453, L455, F456, R457, N460, Y473, A475, G476, E484, G485, F486, N487, Y489, F490, Q493, Y505
S1.5	1335410	R403, K417, D420, Y421, Y453, L455, F456, K458, N460, Y473, A475, G476, S477, E484, G485, F486, N487, Y489, F490, Q493, Y505
S1.5	1335943	R403, K417, Y449, N450, L452, Y453, L455, F456, E484, G485, F486, Y489, F490, L492, Q493, S494, Y495, Y505
S1.5	1335957	R403, R408, T415, G416, K417, D420, Y421, Y453, L455, F456, R457, K458, N460, Y473, Q474, A475, G476, F486, N487, Y489, Q493, S494, Y495, G496, Q498, T500, N501, G502, Y505
S1.5	1335958	R403, T415, G416, K417, D420, Y421, Y453, L455, F456, R457, K458, N460, Y473, A475, G476, F486, N487, Y489, Q493, S494, Y495, G496, Q498, T500, N501, G502, Y505
S1.5	1335959	R403, T415, G416, K417, D420, Y421, Y453, L455, F456, R457, K458, N460, Y473, A475, G476, S477, F486, N487, Y489, Q493, Q498, T500, N501, G502, Y505
S1.5	1335960	R403, T415, G416, K417, D420, Y421, Y453, L455, F456, R457, K458, N460, Y473, Q474, A475, G476, F486, N487, Y489, Q493, S494, Y495, G496, Q498, T500, N501, G502, Y505
S1.5	1336252	F456
S1.5	1336258	K417, Y453, L455, F456, E484, G485, F486, N487, C488, Y489, Q493
S1.5	1336265	R403, D405, E406, R408, Q409, T415, G416, K417, D420, Y421, L455, F456, R457, K458, N460, Y473, Q474, A475, G476, S477, F486, N487, Y489, Q493, Y495, G502, Y505
S1.5	1338212	R403, D405, T415, G416, K417, D420, Y421, L455, F456, R457, K458, S459, N460, Y473, Q474, A475, G476, S477, F486, N487, Y489, N501, G502, Y505
S1.5	1338778	D405, K417, D420, L455, F456, N460, I472, Y473, A475, G476, F486, N487, Y489, G504
S1.5	1338779	G446, G447, Y449, F456, T470, V483, E484, G485, F486, C488, Y489, F490, P491, L492, Q493, S494, Q498
S1.5	1338785	L455, F456, S494, N501
S1.5	1346808	Y351, G446, Y449, N450, L452, F456, T470, T478, P479, C480, N481, G482, V483, E484, G485, F486, N487, C488, Y489, F490, P491, L492, Q493, S494
S1.5	1346815	L452, L455, F456, I472, N481, G482, V483, E484, G485, F486, Y489, F490
S1.5	1346816	L455, F456, K458, Y473, A475, G476, S477, T478, G485, F486, N487, Y489, Q493
S1.5	1346821	R403, D405, E406, R408, Q409, T415, G416, K417, D420, Y421, Y453, L455, F456, R457, K458, N460, Y473, Q474, A475, G476, S477, F486, N487, Y489, Y495, G496, Q498, T500, N501, G502, V503, Y505
S1.5	1346823	R403, E406, Q409, T415, G416, K417, D420, Y421, Y453, L455, F456, R457, K458, N460, Y473, Q474, A475, G476, F486, N487, Y489, Q493, S494, Y495, G496, Q498, T500, N501, G502, Y505
S1.5	1346824	R403, K417, Y453, L455, F456, E484, G485, F486, N487, C488, Y489, Q493, N501, G502, Y505
S1.5	1346825	R403, T415, G416, K417, D420, Y421, Y453, L455, F456, R457, K458, S459, N460, Y473, Q474, A475, G476, S477, F486, N487, Y489, Y495, G496, Q498, T500, N501, G502, Y505
S1.5	1346827	Y449, L455, F456, V483, E484, G485, F486, Y489, F490, L492, Q493, S494
S1.5	1346830	A: F342, N343, L368, S371, A372, S373, F374, W436, L441; B: K444, G446, Y449, L452, L455, F456, E484, G485, F486, Y489, F490, L492, Q493, S494
S1.5	1347686	R403, D405, E406, R408, T415, G416, K417, D420, Y421, Y449, L455, F456, R457, K458, N460, Y473, Q474, A475, G476, S477, N487, Y489, Q493, S494, G496, T500, N501, G502, V503, Y505
S1.5	1347687	R403, D405, R408, Q409, T415, G416, K417, Y421, Y449, Y453, L455, F456, G485, F486, N487, Y489, Q493, S494, Y495, G496, N501, Y505
S1.5	1347688	R403, E406, R408, Q409, G416, K417, Y449, Y453, L455, F456, F486, N487, Y489, Q493, S494, Y495, G496, Q498, T500, N501, G502, Y505
S1.5	1347689	R403, K417, Y449, L452, Y453, L455, F456, E484, G485, F486, C488, Y489, F490, L492, Q493, Y505
S1.5	1347690	R403, R408, Q409, Q414, T415, G416, K417, D420, Y421, G446, Y449, F456, A475, G476, S477, F486, N487, Y489, Q493, S494, G496, Q498, N501, Y505
S1.5	1347691	R403, T415, G416, K417, D420, Y421, L455, F456, R457, N460, Y473, A475, G476, F486, N487, Y489, Q493, G496, T500, N501, G502, Y505
S1.5	1347692	T415, G416, K417, D420, Y421, L455, F456, R457, K458, N460, Y473, Q474, A475, G476, S477, F486, N487, G496, Y505
S1.5	1347695	Y421, F456, R457, Y473, A475, G476, S477, E484, G485, F486, N487, Y489, Q493
S1.5	1391789	R403, D405, R408, T415, G416, K417, D420, Y421, L455, F456, R457, K458, N460, Y473, Q474, A475, G476, S477, F486, N487, Y489, Q493, T500, N501, G502, Y505
S1.5	1391796	Y449, L455, F456, V483, E484, G485, F486, Y489, F490, Q493, S494
S1.5	1392553	R403, T415, G416, K417, D420, Y421, Y453, L455, F456, R457, K458, N460, Y473, Q474, A475, G476, S477, F486, N487, Y489, Q493, S494, Y495, G496, Q498, T500, N501, G502, Y505
S1.5	1392578	R403, T415, G416, K417, D420, Y421, Y453, L455, F456, R457, K458, N460, Y473, Q474, A475, G476, S477, F486, N487, Y489, Q493, Y505
S1.5	1392589	B: Y449, L452, L455, F456, A475, G482, E484, G485, F486, Y489, F490, L492, Q493, S494; C: S375, T376, K378, R408, Q409, Q414, K417, V503, G504, Y505, Q506, Y508
S1.5	1397232	D405, K417, L455, F456, A475, G476, S477, E484, G485, F486, N487, Y489
S1.5	1397483	R403, R408, T415, G416, K417, D420, Y421, Y453, L455, F456, R457, K458, N460, Y473, Q474, A475, G476, S477, F486, N487, Y489, F490, Q493, Y505
S1.5	1397484	Y449, L455, F456, A475, S477, V483, E484, G485, F486, N487, C488, Y489, F490, Q493, S494, Q498
S1.5	1397518	F456, Y473, A475, G476, S477, T478, V483, E484, G485, F486, N487, C488, Y489
S1.5	1397524	R403, D405, T415, G416, K417, D420, Y421, L455, F456, R457, K458, N460, Y473, A475, G476, S477, E484, F486, N487, Y489, F490, Q493, S494, G496, Q498, N501, G502, Y505
S1.5	1397525	R403, D405, T415, G416, K417, D420, Y421, Y453, L455, F456, R457, K458,S459, N460, Y473, A475, G476, S477, F486, N487, Y489, Q493, G496, Q498, T500, N501, G502, Y505
S1.5	1539320	K417, L455, F456, Y473, Q474, A475, G476, S477, T478, C480, E484, G485, F486, C488, Y489, Q493
S1.5	1539322	L455, F456, A475, G476, S477, T478, E484, F486, N487, Y489
S1.5	1594753	K417, L455, F456, Y473, I472, A475, E484, F486, N487, Y489, Q493
S1.5	1594754	K417, Y449, L455, F456, Y489, G496, Q498, T500, N501
S1.5	1594758	Y351, Y449, L452, F456, T470, G482, E484, G485, F486, Y489, F490, L492, S494
S1.5	1594761	Y449, F456, I472, Y473, N481, V483, E484, G485, F486, F490
S1.5	1597632	R403, T415, G416, K417, D420, Y421, L455, F456, R457, K458, N460, Y473, A475, G476, S477, F486, N487, Y489, Q493, Y495, T500, N501, G502, V503, Y505
S1.5	1597633	R403, T415, G416, K417, D420, Y421, Y453, L455, F456, R457, K458, N460, Y473, A475, G476, S477, F486, N487, Y489, Q493, T500, N501, G502, G504, Y505
S1.5	1597646	B: V445, G446, G447, Y449, N450, L452, Y453, L455, F456, G482, V483, E484, G485, F486, Y489, F490, Q493, S494, G496, Q498; E: A372, S373, N440, L441
S1.5	1642856	F456, N487
S1.5	1642859	K417, F456, N460, A475, N487
S1.5	1642860	K417, F456, N487
S1.5	1711622	K417, Y421, L455, F456, R457, K458, Y473, Q474, A475, G476, T478, P479, C480, V483, E484, G485, F486, N487, C488, Y489, F490, Q493
S1.5	1852425	L455, F456, A475, G476, S477, T478, P479, E484, G485, F486, N487, Y489, Q493
S1.5	1860778	K417, Y453, L455, F456, Y473, A475, T478, E484, G485, F486, N487, Y489, Q493
S1.5	1860783	T415, G416, K417, D420, Y421, L455, F456, R457, K458, N460, Y473, Q474, A475, G476, S477, F486, N487, Y489, Q493, Y505
S1.5	1860901	K417, Y449, L452, L455, F456, E484, G485, F486, N487, C488, Y489, F490, L492, Q493, S494, G496, Q498, N501, G502, Y505
S1.5	1862807	R403, T415, G416, D420, Y421, L455, F456, R457, K458, N460, Y473, Q474, A475, G476, S477, E484, F486, N487, Y489, F490, L492, Q493, N501, G502, Y505
S1.5	1864080	K417, Y453, L455, F456, E484, G485, F486, N487, C488, Y489, Q493
S1.5	1864086	N439, N440, L441, D442, S443, K444, V445, G446, G447, N448, Y449, N450, Y451, L452, Y453, R454, L455, F456, R457, K458, P499, T500, N501, G502, V503, G504, Y505, Q506, P507, Y508, R509, V510, V511, V512, L513, S514, F515, E516, L517, L518
S1.5	1870743	F456, A475, G476, S477, T478, E484, G485, F486, N487, Y489
S1.5	1870755	R403, Q409, T415, G416, K417, D420, Y421, Y453, L455, F456, R457, K458, N460, Q474, F486, N487, Y489, Q493, S494, G496, N501, V503, Y505
S1.5	1945260	R403, D405, E406, R408, T415, G416, K417, D420, Y421, Y449, Y453, L455, F456, R457, K458, N460, Y473, A475, G476, S477, F486, N487, Y489, Q493, S494, Y495, G496, Q498, T500, N501, G502, Y505
S1.5	1945261	R403, D405, T415, G416, K417, D420, Y421, Y453, L455, F456, R457, K458, N460, Y473, Q474, A475, G476, S477, F486, N487, Y489, Q493, G502, Y505
S1.5	1945262	R403, T415, G416, K417, D420, Y421, Y453, L455, F456, R457, K458, N460, Y473, A475, G476, S477, F486, N487, Y489, Q493, Y495, G496, Q498, T500, N501, G502, V503, Y505
S1.5	1957829	K417, Y421, Y449, L452, L455, F456, A475, G476, T478, E484, G485, F486, N487, C488, Y489, F490, L492, Q493, S494, G496, Q498, N501, G502, Y505
S1.5	1957830	L455, F456, Q474, A475, G476, S477, T478, P479, E484, G485, F486, N487, C488, Y489, Q493
S1.5	1957831	R403, D405, E406, Q409, T415, G416, K417, D420, Y421, Y453, L455, F456, R457, K458, N460, Y473, A475, G476, S477, F486, N487, Y489, Q493, S494, Y495, G496, Q498, T500, N501, G502, V503, Y505
S1.5	1957832	R403, D405, E406, R408, Q409, T415, G416, K417, D420, Y421, Y453, L455, F456, R457, K458, S459, N460, Y473, Q474, A475, G476, S477, F486, N487, Y489, Q493, S494, Y495, T500, N501, G502, V503, G504, Y505
S1.5	1957834	R403, K417, G446, Y449, N450, L452, Y453, L455, F456, V483, E484, G485, F486, Y489, F490, L492, Q493, S494, Y495, Y505
S1.5	1957835	R403, Y449, Y453, L455, F456, I472, V483, E484, G485, F486, C488, Y489, F490, Q493, S494, Y495, G496, Y505
S1.5	1957836	R403, Y449, Y453, L455, F456, I472, V483, E484, G485, F486, C488, Y489, F490, Q493, S494, Y495, Y505
S1.5	1957838	V350, Y351, A352, W353, N354, R355, K356, R357, I358, S359, N360, I402, E484, E406, K417, Y421, Y453, L455, F456, Y473, A475, G476, S477, T478, E484, G485, F486, N487, C488, Y489, F490, L492, Q493, Q498
S1.5	1957839	V445, G446, G447, Y449, L452, Y453, L455, F456, E484, Y489, F490, L492, Q493, S494, Y495, G496, Q498, T500, N501, Y505
S1.5	1957842	Y351,Y449, N450, L452, L455, F456, R457, T470, I472, N481, G482, V483, E484, G485, F486, N487, C488, Y489, F490, L492, Q493, S494, Y495, G496,
S1.5	1972667	R403, D405, E406, R408, T415, G416, K417, D420, Y421, Y449, Y453, L455, F456, R457, K458, N460, Y473, A475, G476, S477, F486, N487, Y489, Q493, S494, Y495, G496, Q498, T500, N501, G502, Y505
S1.5	1972668	R403, D405, T415, G416, K417, D420, Y421, Y453, L455, F456, R457, K458, N460, Y473, Q474, A475, G476, S477, F486, N487, Y489, Q493, G502, Y505
S1.5	1972669	R403, T415, G416, K417, D420, Y421, Y453, L455, F456, R457, K458, N460, Y473, A475, G476, S477, F486, N487, Y489, Q493, Y495, G496, Q498, T500, N501, G502, V503, Y505
S1.5	1972731	R403, D405, R408, T415, G416, K417, D420, Y421, Y453, L455, F456, R457, K458, N460, Y473, Q474, A475, G476, S477, F486, N487, Y489, Q493, N501, G502, Y505
S1.5	2000934	F456, Q474, A475, G476, S477, T478, E484, G485, F486, N487, Y489, Q493
S1.5	2000935	L452, L455, F456, I472, N481, G482, V483, E484, G485, F486, Y489, F490
S1.5	2000940	R403, D405, E406, R408, Q409, T415, G416, K417, D420, Y421, Y453, L455, F456, R457, K458, N460, Y473, Q474, A475, G476, S477, F486, N487, Y489, Y495, G496, Q498, T500, N501, G502, V503, Y505
S1.5	2000942	R403, E406, Q409, T415, G416, K417, D420, Y421, Y453, L455, F456, R457, K458, N460, Y473, Q474, A475, G476, F486, N487, Y489, Q493, S494, Y495, G496, Q498, T500, N501, G502, Y505
S1.5	2000943	R403, K417, Y453, L455, F456, E484, G485, F486, N487, C488, Y489, Q493, N501, G502, Y505
S1.5	2000944	R403, T415, G416, K417, D420, Y421, Y453, L455, F456, R457, K458, S459, N460, Y473, Q474, A475, G476, S477, F486, N487, Y489, Y495, G496, Q498, T500, N501, G502, Y505
S1.5	2000946	Y449, L455, F456, V483, E484, G485, F486, Y489, F490, L492, Q493, S494
S1.5	2000948	R403, D405, R408, T415, G416, K417, D420, Y421, L455, F456, R457, K458, N460, Y473, Q474, A475, G476, S477, F486, N487, Y489, Q493, T500, N501, G502, Y505
S1.5	2060701	D405, K417, D420, L455, F456, N460, I472, Y473, A475, G476, F486, N487, Y489, G504
S1.5	2060704	K417, L455, F456, Y473, A475, S477, T478, E484, G485, F486, N487, Y489, F490, L492, Q493
S1.5	2060928	K417, L455, F456, Y473, Q474, A475, G476, S477, T478, G485, F486, N487, C488, Y489, Q493
S1.5	1391791	W353, R355, R357, Y396, P426, D427, D428, F429, K462, P463, F464, R466, S514, E516, L518, H519, A520, P521
S1.5	1957840	W353, R355, T393, N394, Y396, P426, D427, D428, F429, T430, K462, P463, F464, S514, F515, E516, L518, H519, A520, P521
S1.6	1074326	A475, V483, F486, S494
S1.6	1075136	R403, Q409, T415, G416, K417, D420, Y421, L455, F456, R457, K458, S459, N460, Y473, Q474, A475, G476, S477, F486, N487, Y489, F490, Q493,Y495, G496, Q498, N501, G502, Y505
S1.6	1083498	R403, D405, E406, R408, Q409, T415, G416, K417, D420, Y421, L455, F456, R457, K458, N460, Y473, Q474, A475, G476, S477, F486, N487, Y489, Q493, Y495, G502, Y505
S1.6	1087266	R403, D405, R408, T415, G416, K417, D420, Y421, Y453, L455, F456, R457, K458, S459, N460, Y473, Q474, A475, G476, S477, F486, N487, Y489, Q493, S494, Y495, G496, Q498, T500, N501, G502, Y505
S1.6	1087267	R403, D405, T415, G416, K417, D420, Y421, Y453, L455, F456, R457, K458, N460, Y473, A475, G476, S477, F486, N487, Y489, Y495, N501, Y505
S1.6	1310988	G446, Y449, Y453, L455, F456, A475, G476, S477, T478, G485, F486, N487, Y489, Q493, Y495, Q498, N501, Y505
S1.6	1311246	R403, D405, T415, G416, K417, D420, Y421, Y453, L455, F456, R457, K458, N460, Y473, Q474, A475, G476, S477, T478, F486, N487, Y489, Q493, N501, Y505
S1.6	1311247	R403, T415, G416, K417, D420, Y421, Y453, L455, F456, R457, K458, N460, Y473, A475, G476, S477, F486, N487, Y489, Q493, S494, Y495, G496, Q498, T500, N501, G502, V503, Y505
S1.6	1311248	R403, T415, G416, K417, D420, Y421, Y453, L455, R457, K458, S459, N460, Y473, Q474, A475, G476, S477, F486, N487, Y489, Q493, Q498, T500, N501, G502, V503, Y505
S1.6	1311250	T415, G416, K417, D420, Y421, Y453, L455, F456, R457, K458, S459, N460, Y473, Q474, A475, G476, S477, F486, N487, Y489, Q493, S494, Y495, G496, Q498, T500, N501, G502, Y505
S1.6	1314086	F486, N487
S1.6	1334440	R403, T415, G416, K417, D420, Y421, Y453, L455, F456, R457, K458, S459, N460, Y473, Q474, A475, G476, S477, F486, N487, Y489, Q493, G502, Y505
S1.6	1334663	G485, F486, N487, Y489
S1.6	1335408	R403, D405, T415, G416, K417, D420, Y421, Y453, L455, F456, R457, K458, N460, Y473, A475, G476, F486, N487, Y489, Q493, S494, Y495, G496, Q498, T500, N501, G502, G504, Y505
S1.6	1335921	F486
S1.6	1335957	R403, R408, T415, G416, K417, D420, Y421, Y453, L455, F456, R457, K458, N460, Y473, Q474, A475, G476, F486, N487, Y489, Q493, S494, Y495, G496, Q498, T500, N501, G502, Y505
S1.6	1335958	R403, T415, G416, K417, D420, Y421, Y453, L455, F456, R457, K458, N460, Y473, A475, G476, F486, N487, Y489, Q493, S494, Y495, G496, Q498, T500, N501, G502, Y505
S1.6	1335959	R403, T415, G416, K417, D420, Y421, Y453, L455, F456, R457, K458, N460, Y473, A475, G476, S477, F486, N487, Y489, Q493, Q498, T500, N501, G502, Y505
S1.6	1335960	R403, T415, G416, K417, D420, Y421, Y453, L455, F456, R457, K458, N460, Y473, Q474, A475, G476, F486, N487, Y489, Q493, S494, Y495, G496, Q498, T500, N501, G502, Y505
S1.6	1336265	R403, D405, E406, R408, Q409, T415, G416, K417, D420, Y421, L455, F456, R457, K458, N460, Y473, Q474, A475, G476, S477, F486, N487, Y489, Q493, Y495, G502, Y505
S1.6	1338212	R403, D405, T415, G416, K417, D420, Y421, L455, F456, R457, K458, S459, N460, Y473, Q474, A475, G476, S477, F486, N487, Y489, N501, G502, Y505
S1.6	1338213	R403, T415, G416, K417, D420, Y421, Y453, L455, R457, K458, N460, Y473, A475, G476, S477, F486, N487, Y489, Q493, S494, Y495, G496, Q498, T500, N501, G502, V503, Y505
S1.6	1338778	D405, K417, D420, L455, F456, N460, I472, Y473, A475, G476, F486, N487, Y489, G504
S1.6	1346816	L455, F456, K458, Y473, A475, G476, S477, T478, G485, F486, N487, Y489, Q493
S1.6	1346821	R403, D405, E406, R408, Q409, T415, G416, K417, D420, Y421, Y453, L455, F456, R457, K458, N460, Y473, Q474, A475, G476, S477, F486, N487, Y489, Y495, G496, Q498, T500, N501, G502, V503, Y505
S1.6	1346822	R403, D405, R408, T415, G416, K417, D420, Y421, Y453, L455, R457, K458, N460, Y473, Q474, A475, G476, S477, F486, N487, Y489, Q493, Y495, G496, Q498, T500, N501, G502, Y505
S1.6	1346823	R403, E406, Q409, T415, G416, K417, D420, Y421, Y453, L455, F456, R457, K458, N460, Y473, Q474, A475, G476, F486, N487, Y489, Q493, S494, Y495, G496, Q498, T500, N501, G502, Y505
S1.6	1346825	R403, T415, G416, K417, D420, Y421, Y453, L455, F456, R457, K458, S459, N460, Y473, Q474, A475, G476, S477, F486, N487, Y489, Y495, G496, Q498, T500, N501, G502, Y505
S1.6	1346828	Y473, A475, T478, F486, N487
S1.6	1347687	R403, D405, R408, Q409, T415, G416, K417, Y421, Y449, Y453, L455, F456, G485, F486, N487, Y489, Q493, S494, Y495, G496, N501, Y505
S1.6	1347688	R403, E406, R408, Q409, G416, K417, Y449, Y453, L455, F456, F486, N487, Y489, Q493, S494, Y495, G496, Q498, T500, N501, G502, Y505
S1.6	1347690	R403, R408, Q409, Q414, T415, G416, K417, D420, Y421, G446, Y449, F456, A475, G476, S477, F486, N487, Y489, Q493, S494, G496, Q498, N501, Y505
S1.6	1347691	R403, T415, G416, K417, D420, Y421, L455, F456, R457, N460, Y473, A475, G476, F486, N487, Y489, Q493, G496, T500, N501, G502, Y505
S1.6	1347692	T415, G416, K417, D420, Y421, L455, F456, R457, K458, N460, Y473, Q474, A475, G476, S477, F486, N487, G496, Y505
S1.6	1391789	R403, D405, R408, T415, G416, K417, D420, Y421, L455, F456, R457, K458, N460, Y473, Q474, A475, G476, S477, F486, N487, Y489, Q493, T500, N501, G502, Y505
S1.6	1392553	R403, T415, G416, K417, D420, Y421, Y453, L455, F456, R457, K458, N460, Y473, Q474, A475, G476, S477, F486, N487, Y489, Q493, S494, Y495, G496, Q498, T500, N501, G502, Y505
S1.6	1392578	R403, T415, G416, K417, D420, Y421, Y453, L455, F456, R457, K458, N460, Y473, Q474, A475, G476, S477, F486, N487, Y489, Q493, Y505
S1.6	1397483	R403, R408, T415, G416, K417, D420, Y421, Y453, L455, F456, R457, K458, N460, Y473, Q474, A475, G476, S477, F486, N487, Y489, F490, Q493, Y505
S1.6	1397525	R403, D405, T415, G416, K417, D420, Y421, Y453, L455, F456, R457, K458,S459, N460, Y473, A475, G476, S477, F486, N487, Y489, Q493, G496, Q498, T500, N501, G502, Y505
S1.6	1397526	R403, T415, K417, D420, Y421, L455, R457, K458, N460, Y473, Q474, A475, G476, S477, T478, F486, N487, Y489, N501, G502, Y505
S1.6	1597630	G485, F486
S1.6	1597632	R403, T415, G416, K417, D420, Y421, L455, F456, R457, K458, N460, Y473, A475, G476, S477, F486, N487, Y489, Q493, Y495, T500, N501, G502, V503, Y505
S1.6	1597633	R403, T415, G416, K417, D420, Y421, Y453, L455, F456, R457, K458, N460, Y473, A475, G476, S477, F486, N487, Y489, Q493, T500, N501, G502, G504, Y505
S1.6	1625338	F486
S1.6	1642857	G476, T478, G485, F486, N487
S1.6	1642885	S477, T478, F486
S1.6	1852153	F486
S1.6	1860783	T415, G416, K417, D420, Y421, L455, F456, R457, K458, N460, Y473, Q474, A475, G476, S477, F486, N487, Y489, Q493, Y505
S1.6	1862806	G485, F486, N487
S1.6	1870747	G476, F486
S1.6	1870755	R403, Q409, T415, G416, K417, D420, Y421, Y453, L455, F456, R457, K458, N460, Q474, F486, N487, Y489, Q493, S494, G496, N501, V503, Y505
S1.6	1945260	R403, D405, E406, R408, T415, G416, K417, D420, Y421, Y449, Y453, L455, F456, R457, K458, N460, Y473, A475, G476, S477, F486, N487, Y489, Q493, S494, Y495, G496, Q498, T500, N501, G502, Y505
S1.6	1945261	R403, D405, T415, G416, K417, D420, Y421, Y453, L455, F456, R457, K458, N460, Y473, Q474, A475, G476, S477, F486, N487, Y489, Q493, G502, Y505
S1.6	1945262	R403, T415, G416, K417, D420, Y421, Y453, L455, F456, R457, K458, N460, Y473, A475, G476, S477, F486, N487, Y489, Q493, Y495, G496, Q498, T500, N501, G502, V503, Y505
S1.6	1957831	R403, D405, E406, Q409, T415, G416, K417, D420, Y421, Y453, L455, F456, R457, K458, N460, Y473, A475, G476, S477, F486, N487, Y489, Q493, S494, Y495, G496, Q498, T500, N501, G502, V503, Y505
S1.6	1957832	R403, D405, E406, R408, Q409, T415, G416, K417, D420, Y421, Y453, L455, F456, R457, K458, S459, N460, Y473, Q474, A475, G476, S477, F486, N487, Y489, Q493, S494, Y495, T500, N501, G502, V503, G504, Y505
S1.6	1957833	R403, F486, Y505
S1.6	1972667	R403, D405, E406, R408, T415, G416, K417, D420, Y421, Y449, Y453, L455, F456, R457, K458, N460, Y473, A475, G476, S477, F486, N487, Y489, Q493, S494, Y495, G496, Q498, T500, N501, G502, Y505
S1.6	1972668	R403, D405, T415, G416, K417, D420, Y421, Y453, L455, F456, R457, K458, N460, Y473, Q474, A475, G476, S477, F486, N487, Y489, Q493, G502, Y505
S1.6	1972669	R403, T415, G416, K417, D420, Y421, Y453, L455, F456, R457, K458, N460, Y473, A475, G476, S477, F486, N487, Y489, Q493, Y495, G496, Q498, T500, N501, G502, V503, Y505
S1.6	1972731	R403, D405, R408, T415, G416, K417, D420, Y421, Y453, L455, F456, R457, K458, N460, Y473, Q474, A475, G476, S477, F486, N487, Y489, Q493, N501, G502, Y505
S1.6	2000940	R403, D405, E406, R408, Q409, T415, G416, K417, D420, Y421, Y453, L455, F456, R457, K458, N460, Y473, Q474, A475, G476, S477, F486, N487, Y489, Y495, G496, Q498, T500, N501, G502, V503, Y505
S1.6	2000941	R403, D405, R408, T415, G416, K417, D420, Y421, Y453, L455, R457, K458, N460, Y473, Q474, A475, G476, S477, F486, N487, Y489, Q493, Y495, G496, Q498, T500, N501, G502, Y505
S1.6	2000942	R403, E406, Q409, T415, G416, K417, D420, Y421, Y453, L455, F456, R457, K458, N460, Y473, Q474, A475, G476, F486, N487, Y489, Q493, S494, Y495, G496, Q498, T500, N501, G502, Y505
S1.6	2000944	R403, T415, G416, K417, D420, Y421, Y453, L455, F456, R457, K458, S459, N460, Y473, Q474, A475, G476, S477, F486, N487, Y489, Y495, G496, Q498, T500, N501, G502, Y505
S1.6	2000948	R403, D405, R408, T415, G416, K417, D420, Y421, L455, F456, R457, K458, N460, Y473, Q474, A475, G476, S477, F486, N487, Y489, Q493, T500, N501, G502, Y505
S1.6	2000951	Y453, L455, Y473, A475, G476, S477, T478, G485, F486, N487, Y489, Q493
S1.6	2060701	D405, K417, D420, L455, F456, N460, I472, Y473, A475, G476, F486, N487, Y489, G504
S1.6	1329039	R346, K444, V445, G446, Y449, N450, L452, T470, F490, L492, Q498, P499, T500
S1.6	1335922	F490
S1.6	1336253	F490
S1.6	1597452	F490
S1.6	1642861	K417, L452, F490, N501
S1.6	1642867	Y449, L452, F490
S1.6	1852151	E340, A344, T345, R346, F347, A348, S349, Y351, A352, N354, K356, K444, Y449, N450, L452, I468, T470, E471, I472, G482, F490, L492, Q493, S494
S1.6	1972934	E340, A344, T345, R346, F347, A348, Y351, A352, N354, K356, Y449, N450, R466, I468, T470, N481, F490
S1.6	2000949	T345, R346, Y351, N440, L441, D442, S443, K444, V445, G446, G447, N448, Y449, N450, L452, T470, F490, P499
S1.7	1074327	Y369, N370, A372, F374, T376, F377, K378, Y380, V382, P384, T385, K386, D389, L390, F392, D428, F429, T430, F515, L517, H519
S1.7	1392580	Y369, N370, F374, S375, T376, F377, K378, C379, Y380, G381, V382, S383, P384, T385, K386, F429, T430, F515, L517
S1.3	1860912	S52, R80, G81, D82, R85, V180, G181, Y182, Y185
S1.5	1075135	R346, K444, G446, G447, N448, Y449, N450, L452, V483, E484, G485, F490, S494
S1.5	1087140	G446, Y449, E484, G485, F486, Y489, F490, L492, Q493, S494, G496, Q498, N501, Y505
S1.5	1310239	R346, N440, L441, K444, V445, G446, N448, Y449, Q498
S1.5	1310989	R346, F347, S349, Y351, K444, G446, G447, N448, Y449, N450, Y451, L452, T470, E484, F490, L492, Q493, S494
S1.5	1311243	G446, Y449, N481, G482, V483, E484, G485, F486, F490, S494
S1.5	1311244	K444, G446, Y449, N450, L452, N481, G482, V483, E484, G485, F490
S1.5	1314089	S443, V445, G446, G447, Y449, G496, Q498, P499, T500
S1.5	1329039	R346, K444, V445, G446, Y449, N450, L452, T470, F490, L492, Q498, P499, T500
S1.5	1334439	R346, K444, G446, G447, N448, Y449, N450, L452, V483, E484, G485, F490, S494
S1.5	1334665	S349, G446, G447, N448, Y449, N450, L452, E484, F490, G496
S1.5	1334666	T345, R346, K444, G446, G447, Y449, N450
S1.5	1335923	G446
S1.5	1336254	G446
S1.5	1338214	V433, I434, A435, W436, N437, S438, N439, N440, L441, D442, S443, K444, V445, G446, G447, N448, Y449, N450, Y451, L452, Y453, R454, L455, G496, F497, Q498, P499, T500, N501, G502, V503, G504, Y505, Q506, P507, Y508, R509, V510, V511, V512, L513
S1.5	1338776	T345, N439, N440, S443, K444, V445, G446, G447, N450, Q498, P499, T500, Q506
S1.5	1338777	Y351, K444, V445, G446, G447, N448, Y449, N450, L452, T470, E484, F490, L492, Q493, S494, Q498
S1.5	1338782	K444, V445, G446
S1.5	1347685	G446, N448, Y449, L452, E484, G485, F486, N487, Y489, F490, L492, Q493, S494
S1.5	1391788	G446, Y449, L452, T478, V483, E484, G485, F486, N487, Y489, F490, L492, Q493, S494, G496, Q498
S1.5	1392577	N439, N440, S443, K444, V445, G446, G447, Y449, N450, S494, P499, T500, Q506
S1.5	1397231	R346, N439, N440, S443, K444, V445, G446, G447, N450, Q498, P499, T500, N501, G502, Q506
S1.5	1539321	K444, G446, S494, N450
S1.5	1556269	Y351, K444, G446, Y449, N450, L452, T470, V483, E484, G485, F486, N487, C488, Y489, F490, L492, Q493, S494, Q498
S1.5	1594757	S443, V445, G446, P499
S1.5	1597631	R346, K444, G446
S1.5	1597878	T345, R346, F347, S349, Y351, K444, V445, G446, Y449, N450, Y451, L452, I468, T470, N481, G482, V483, E484, F490, L492
S1.5	1625484	T345, R346, N439, N440, L441, S443, K444, V445, G446, G447, N450, Q498, P499, T500, Q506
S1.5	1860779	K444, G446, Y449, N450, L452, V483, E484, G485, F486, Y489, F490, L492, Q493, S494, Y495, G496, Q498, Y505
S1.5	1862805	A344, T345, R346, F347, A348, S349, Y351, A352, N440, K444, V445, G446, G447, N448, Y449, N450
S1.5	1864088	R346, N439, N440, L441, S443, K444, V445, G446, G447, N448, Y449, N450, Q498, P499, T500
S1.5	1870746	G446
S1.5	1870750	K444, G446
S1.5	1870751	K444, G446, L452
S1.5	1945259	R346, N439, N440, L441, S443, K444, V445, G446, Y449, N450, L452, E484, F490, Q493, S494, P499
S1.5	1957837	T345, R346, N439, N440, L441, S443, K444, V445, G446,G447, Y449, N450, L452, E484, F490, L492, Q493, S494, P499
S1.5	1973011	T345, R346, N440, L441, S443, K444, V445, G446, G447, N448, Y449, N450
S1.5	2000938	R346, N440, L441, K444, V445, G446, N448, Y449, Q498
S1.5	2000949	T345, R346, Y351, N440, L441, D442, S443, K444, V445, G446, G447, N448, Y449, N450, L452, T470, F490, P499
S1.5	2060663	R346, N439, N440, L441, S443, K444, V445, G446, Y449, N450, L452, E484, F490, Q493, S494, P499
S1.5	1391797	K444, G447
S1.6	1597463	L452, F453, Y470, A472, G473, S474, T475, V480, G482, F483, N484, C485, Y486, Q490
S1.6	1597468	T412, G413, N414, D417, Y418, Y446, L452, F453, T475, P476, K481, G482, F483, N484, Y486, Q490, S491
S1.6	1860781	R355, R457, S459, K462, P463, F464, E465, R466, D467, I468, S469, E471, Q474, P479, C480, N481, G482, L518
S1.6	1945264	L452, Y470, A472, G473, S474, T475, G482, F483, N484, C485, Y486, Q490
S1.6	2060767	F453, Y470, A472, G473, K475, G482, F483, N484, Y486, R490
S1.6	1336256	G485
S1.7	1597453	H519
S1.10	1346814	L18, T20, P26, D138, R190, K417, E484, N501, D614, H655, T1027, V1176
S1.5	1335936	N354, F377, I468
S1.5	1335937	N354, K356, I468
S1.5	1539325	E340, V341, N343, T345, R346, F347, A348, Y351, N354, K356, L441, Y449, N450, R466, I468, T470, N481, G482, V483, E484, F490
S1.5	1972934	E340, A344, T345, R346, F347, A348, Y351, A352, N354, K356, Y449, N450, R466, I468, T470, N481, F490
S1.4	997006	Y369, N370, S371, A372, F374, F377, K378, C379, Y380, G381, V382, S383, P384, T385, K386, L390, F429, T430, F515, E516, L517
S1.4	1087186	Y369, N370, S375, T376, F377, K378, C379, Y380, G381, V382, S383, P384, T385, K386, L390, F392, D428, T430, E516, L517
S1.4	1307796	Y369, S375, F377, K378, C379, Y380, G381, V382, S383, P384, T385, K386, F392, P412, G413, D427, D428, F429, L517
S1.4	1309150	Y369, N370, F374, S375, T376, F377, K378, C379, Y380, G381, V382, S383, P384, T385, K386, L390, R408, D428, T430, L517, L518
S1.4	1311252	Y369, N370, F377, K378, C379, Y380, G381, V382, S383, P384, T385, K386, N388, L390, F392, P412, Q414, D427, D428, F429, T430, L517
S1.4	1335918	F377, K386, L390
S1.4	1392550	F374, S375, T376, F377, K378, C379, Y380, G381, V382, S383, P384, T385, K386, R408, N437, V503, G504, Y508
S1.4	1392580	Y369, N370, F374, S375, T376, F377, K378, C379, Y380, G381, V382, S383, P384, T385, K386, F429, T430, F515, L517
S1.4	1594760	Y369, S375, F377, K378, C379, Y380, G381, V382, S383, P384, T385, K386, L390, C391, F392, P412, D427, D428, F429, L517, K528
S1.4	1864092	Y369, N370, S371, A372, F374, F377, K378, C379, Y380, G381, V382, S383, P384, T385, K386, L390, F429, T430, F515, E516, L517
S1.4	1957843	Y369, N370, S371, A372,S373, F374, S375, T376, F377, K378, C379, Y380, V382, S383, P384, T385, K386, L387, G404, D405, R408, Q409, G502, V503, G504, Q506, Y508
S1.5	1311248	R403, T415, G416, K417, D420, Y421, Y453, L455, R457, K458, S459, N460, Y473, Q474, A475, G476, S477, F486, N487, Y489, Q493, Q498, T500, N501, G502, V503, Y505
S1.5	1338213	R403, T415, G416, K417, D420, Y421, Y453, L455, R457, K458, N460, Y473, A475, G476, S477, F486, N487, Y489, Q493, S494, Y495, G496, Q498, T500, N501, G502, V503, Y505
S1.5	1346817	L455, K458, Y473, A475, G476, S477, T478, G485, F486, N487, C488, Y489, Q493
S1.5	1346822	R403, D405, R408, T415, G416, K417, D420, Y421, Y453, L455, R457, K458, N460, Y473, Q474, A475, G476, S477, F486, N487, Y489, Q493, Y495, G496, Q498, T500, N501, G502, Y505
S1.5	1397526	R403, T415, K417, D420, Y421, L455, R457, K458, N460, Y473, Q474, A475, G476, S477, T478, F486, N487, Y489, N501, G502, Y505
S1.5	1864082	L455, K458, A475, G476, S477, T478, V483, E484, F486, N487, Q493
S1.5	1864083	L455, K458, Y473, A475, G476, S477, T478, V483, E484, G485, F486, N487, Q493
S1.5	2000941	R403, D405, R408, T415, G416, K417, D420, Y421, Y453, L455, R457, K458, N460, Y473, Q474, A475, G476, S477, F486, N487, Y489, Q493, Y495, G496, Q498, T500, N501, G502, Y505
S1.4	1338772	F338, F342, A363, D364, Y365, S366, V367, L368, Y369, N370, S371, F374, T376, F377, K378, C379, Y380, S383, P384, T385, L387, N388, R403, K417, Y449, Y453, L455, I472, V483, E484, G485, F486, C488, Y489, F490, Q493, S494, Y495, G496, N501, G502, Y505
S1.4	1335919	F377, T385, L390
S1.5	1314103	B: Y449, L452, L455, A475, E484, G485, F486, Y489, F490, L492, Q493, S494; C: G404, D405, E406, V407, R408, Q414, T415, V503, G504, Y505, Y508
S1.5	1335935	L452
S1.5	1392552	R346, Y351, K444, Y449, N450, L452, T470, I472, N481, G482, V483, E484, F490, L492, S494
S1.5	1392588	B: A372, S375, T376, R408, V503, G504, Y508; C: Y351, Y449, L452, T470, I472, Y473, G482, V483, E484, G485, F486, Y489, F490, L492, Q493, S494
S1.5	1397523	R346, K444, Y449, N450, L452, I472, N481, G482, V483, E484, F490, L492
S1.5	1594762	Y449, N450, L452, E484, F490, S494
S1.5	1597454	L452
S1.5	1597463	L452, F453, Y470, A472, G473, S474, T475, V480, G482, F483, N484, C485, Y486, Q490
S1.5	1597465	R400, D402, E403, R405, Q406, T412, G413, N414, D417, Y418, L452, F453, R454, K455, N457, Y470, A472, G473, S474, T475, F483, N484, Y486, Q490, Y498, Y502
S1.5	1597468	T412, G413, N414, D417, Y418, Y446, L452, F453, T475, P476, K481, G482, F483, N484, Y486, Q490, S491
S1.5	1597645	A: K417, K444, Y449, N450, L452, L455, V483, E484, G485, F486, N487, Y489, F490, Q493, S494, Y495, Q498; B: N343, N370, S371, A372, S373, W436
S1.5	1642855	A348, N450, L452
S1.5	1642861	K417, L452, F490, N501
S1.5	1642862	L452, E484
S1.5	1642865	R346, N450, L452, E484, F490
S1.5	1642867	Y449, L452, F490
S1.5	1852156	T345, R346, A348, S349, N354, K356, Y449, N450, L452, T470, Q493, S494
S1.5	1870752	L452, E484
S1.5	1870753	L452, E484, F490
S1.5	1870754	L452, Q493
S1.5	1945263	D402, R405, T412, G413, N414, D417, Y418, L452, F453, R454, K455, N457, Y470, A472, G473, F483, N484, Y486, Q490, Y498, G499, Y502
S1.5	1945264	L452, Y470, A472, G473, S474, T475, G482, F483, N484, C485, Y486, Q490
S1.5	1972671	R400, T412, G413, N414, D417, Y418, Y450, L452, F453, R454, K455, N457, Y470, Q471, A472, G473, S474, F483, N484, Y486, Q490, T497, Y498, G499, Y502
S1.5	1181324	L455, A475, G502
S1.5	1311114	L455, Y473, A475, G476, S477, E484, G485, F486, N487, C488, Y489
S1.5	1338215	Y351, Y449, L455, T470, N481, G482, V483, E484, G485, F486, C488, Y489, F490, L492, Q493, S494
S1.5	1338772	F338, F342, A363, D364, Y365, S366, V367, L368, Y369, N370, S371, F374, T376, F377, K378, C379, Y380, S383, P384, T385, L387, N388, R403, K417, Y449, Y453, L455, I472, V483, E484, G485, F486, C488, Y489, F490, Q493, S494, Y495, G496, N501, G502, Y505
S1.5	1594755	L455, Y473, A475, G476, S477, T478, E484, G485, F486, N487, C488, Y489, Q493
S1.5	1862955	Y351, Y449, L455, T470, N481, G482, V483, E484, G485, F486, C488, Y489, F490, L492, Q493, S494
S1.5	1945258	L455, A475, G476, S477, T478, E484, G485, F486, N487, C488, Y489, Q493
S1.5	2000945	Y351, Y449, L455, T470, N481, G482, V483, E484, G485, F486, C488, Y489, F490, L492, Q493, S494
S1.5	2000951	Y453, L455, Y473, A475, G476, S477, T478, G485, F486, N487, Y489, Q493
S1.5	2060662	L455, A475, G476, S477, T478, E484, G485, F486, N487, C488, Y489, Q493
S1.7	1307796	Y369, S375, F377, K378, C379, Y380, G381, V382, S383, P384, T385, K386, F392, P412, G413, D427, D428, F429, L517
S1.7	1309150	Y369, N370, F374, S375, T376, F377, K378, C379, Y380, G381, V382, S383, P384, T385, K386, L390, R408, D428, T430, L517, L518
S1.7	1311252	Y369, N370, F377, K378, C379, Y380, G381, V382, S383, P384, T385, K386, N388, L390, F392, P412, Q414, D427, D428, F429, T430, L517
S1.7	1594760	Y369, S375, F377, K378, C379, Y380, G381, V382, S383, P384, T385, K386, L390, C391, F392, P412, D427, D428, F429, L517, K528
S1.7	1860781	R355, R457, S459, K462, P463, F464, E465, R466, D467, I468, S469, E471, Q474, P479, C480, N481, G482, L518
S1.3	1597879	W64, H66, I68, H69, K77, K97, S98, K147, W152, N185, F186, K187, N211, L212, V213, R214, H245, R246, S247, A263
S1.4	1334667	T385, N388, F392
S1.4	1391998	K304, S371, N388
S1.4	1860789	Y369, N370, S371, A372, F374, S375, T376, F377, K378, C379, P384, T385, N388
S1.5	1346701	N343, A344, T345, R346, S373, W436, N437, N440, L441, S443, K444, V445, N448, N450, R509
S1.5	1392587	A: G339, F342, N343, T345, R346, V367, L368, S371, S373, F374, W436, N437, S438, N440, L441, K444, N448, N450; E: Y449, Q498
S1.5	1597629	G339, E340, N343, A344, T345, R346, N437, N440, L441, D442, S443, K444, V445, N448, Y451, P499, T500
S1.5	1862808	T345, R346, N440, L441, S443, K444, V445, N448, N450, Y451, P499, T500
S1.5	1864085	N343, T345, R346, N439, N440, L441, D442, S443, K444, V445, N448, Y451, P499, T500, R509
S1.5	1972935	T345, R346, F347, A348, S349, Y351, N440, L441, D442, S443, K444, V445, N448, N450, Y451, R509
S1.5	2060929	T345, R346, N439, N440, L441, D442, S443, K444, V445, N448, Y451, P499, T500
S1.5	1335938	N450
S1.5	1633579	Y369, S371, A372, F377, K378, C379, Y380, G381, V382, S383, P384, R408, P412, G413, Q414, T415, D420, D427, N460
S1.6	1311249	R403, V445, G446, Y449, Y453, L455, F456, N487, Y489, Q493, Y495, G496, Q498, P499, T500, N501, G502, Y505
S1.6	1314084	D420, A475, N487
S1.6	1334664	N487, Q493, N501
S1.6	1347686	R403, D405, E406, R408, T415, G416, K417, D420, Y421, Y449, L455, F456, R457, K458, N460, Y473, Q474, A475, G476, S477, N487, Y489, Q493, S494, G496, T500, N501, G502, V503, Y505
S1.6	1391798	N487
S1.6	1392579	T415, Y421, A475, G476, N487, S494, G502
S1.6	1642856	F456, N487
S1.6	1642859	K417, F456, N460, A475, N487
S1.6	1642860	K417, F456, N487
S1.1	1346814	L18, T20, P26, D138, R190, K417, E484, N501, D614, H655, T1027, V1176
S1.4	1311253	Y369, N370, S371, A372, F374, S375, T376, F377, K378, C379, S383, P384, T385, R408, Q414
S1.4	1336263	P384
S1.4	1338222	Y369, S371, F377, K378, C379, Y380, G381, V382, S383, P384, T385, R408, P412, G413, Q414, T415, G416, D427, D428, F429
S1.4	1346704	Y369, N370, S371, F377, K378, C379, Y380, G381, V382, S383, P384, T385, R408, P412, G413, Q414, T415, G416, D427, D428, F429
S1.4	1346809	Y369, N370, S371, A372, F374, S375, T376, F377, K378, C379, S383, P384, D405, R408, Q409, Q414, T415, G416, N501, V503, G504, Y505
S1.4	1391795	Y369, N370, S371, A372, F374, S375, T376, F377, K378, C379, Y380, V382, S383, P384, T385, G404, D405, R408, T500, N501, G502, V503, G504, Q506
S1.4	1397230	Y369, N370, S371, A372, F374, S375, T376, F377, K378, C379, S383, P384, T385, R408, Q414
S1.4	1556270	Y369, A372, S373, F374, S375, T376, F377, K378, C379, P384, R408, N437, G502, V503, Q506, Y508
S1.4	1594759	Y369, S371, A372, F374, S375, T376, F377, K378, C379, V382, S383, P384, R403, G404, D405, R408, N501, G502, V503, G504, Y505, Y508
S1.4	1597880	Y369, S371, A372, F374, S375, F377, K378, C379, Y380, G381, V382, S383, P384, T385, V407, R408, P412, G413, D427, D428, F429, T430, V503, G504
S1.4	1597881	Y369, S371, F377, K378, C379, Y380, G381, V382, S383, P384, T385, R408, P412, G413, Q414, T415, G416, D427, D428, F429, T430
S1.4	1633579	Y369, S371, A372, F377, K378, C379, Y380, G381, V382, S383, P384, R408, P412, G413, Q414, T415, D420, D427, N460
S1.4	1862956	Y369, N370, S371, A372, S373, F374, S375, T376, F377, K378, C379, S383, P384, T385, N437
S1.4	2060665	Y369, N370, S371, A372, F374, S375, T376, F377, K378, C379, S383, P384, D405, R408, Q409, Q414, T415, G416, N501, V503, G504, Y505
S1.4	2060666	Y369, N370, S371, A372, F374, S375, T376, F377, K378, C379, Y380, V382, S383, P384, T385, G404, D405, R408, T500, N501, G502, V503, G504, Q506
S1.6	1398141	Q493
S1.6	1852155	Q493
S1.6	1852156	T345, R346, A348, S349, N354, K356, Y449, N450, L452, T470, Q493, S494
S1.6	1870748	K417, Q493
S1.6	1870754	L452, Q493
S1.6	1335949	S494
S1.6	1336267	S494
S1.6	1338783	K444, V445, G446, L452, L455, F456, T470, E471, I472, S494
S1.6	1338785	L455, F456, S494, N501
S1.6	1392577	N439, N440, S443, K444, V445, G446, G447, Y449, N450, S494, P499, T500, Q506
S1.6	1539321	K444, G446, S494, N450
S1.2	1860905	G16, E17, N20, A21, T22, R23, S50, F51, W113, N117, L118, D119, S120, K121, V122, N125, N127, Y128
S1.7	1335946	S477, S514
S1.5	1625483	F342, T345, R346, L368, S373, F374, W436, N437, N440, L441, K444, V445
S1.5	2060939	A: T345, R346, N439, N440, L441, D442, S443, K444, V445, Y451, P499, T500; C: Y449, Q498, T500, N501
S1.6	1597459	V483
S1.1	1860919	Y28, Y126, N127, L129, T147, I149, P156, C157, N158, G159, V160, K161, F163, F167, L169
S1.5	1860782	R403, K417, Y449, N501, Y505
S1.5	1625339	Y453
S1.5	1642876	K417, N439, Y453, E484
S1.5	1642878	K417, Y453, S477, E484, F486
S1.5	1642883	N439, Y453, E484
S1.5	1642884	N439, Y453, T478, E484, N501
S1.5	1642888	V367, N439, Y453
S1.5	1870756	Y369, N370, S371, F374, S375, T376, F377, K378, R403, G404, D405, R408, N439, Y453, Q498, P499, T500, N501, G502, V503, G504, Y505, Q506, Y508
S1.6	1594754	K417, Y449, L455, F456, Y489, G496, Q498, T500, N501
